# Supplementary material for: High-dimensional deconstruction of pancreatic cancer identifies tumor microenvironmental and developmental stemness features that predict survival
Source: NPJ Precis Oncol. 2023 Oct 19;7:105. doi: 10.1038/s41698-023-00455-z (PMC10587349; doi:10.1038/s41698-023-00455-z)
Supplement: Supplementary file 2 — Supplemental Data [file 41698_2023_455_MOESM2_ESM.xlsx]

## Sheet: Table of Contents
	Table of Contents
	Supplementary Table 1. Tumor characteristics of in-house PDAC scRNA-seq cohort.
	Supplementary Table 2. Public scRNA-seq datasets for pancreatic ductal adenocarcinoma.
	Supplementary Table 3. Public bulk expression datasets for pancreatic ductal adenocarcinoma.
	Supplementary Table 4. Gene sets associated with malignant, fibroblast, and macrophage cell states.
	Supplementary Table 5. CytoTRACE scores for Malignant and CAF cell states.
	Supplementary Table 6. CytoTRACE gene correlations for Malignant and CAF cell types.
	Supplementary Table 7. PDAC scRNA-seq ecotype cell state abundances.
	Supplementary Table 8. PDAC bulk RNA-seq ecotype cell state abundances.
	Supplementary Table 9. Pancreatic ecotype compositions.
	Supplementary Table 10. Clinical metadata associated with PDAC bulk expression datasets.
	Supplementary Table 11. Univariate Cox regressions analyzing the effect of CytoTRACE scores on overall survival.
	Supplementary Table 12. TCGA PDAC multivariate Cox regressions for overall survival analyzing PE5 relative to other covariates.
	Supplementary Table 13. Clinical metadata associated with TCGA COAD bulk expression datasets.
	Supplementary Table 14. Clinical metadata associated with TCGA HNSCC bulk expression datasets.

## Sheet: Table S1
	Supplementary Table 1. Tumor characteristics of in-house PDAC scRNA-seq cohort.
	Surgically resected tumors
	Patient ID	AJCC 8 Stage (TNM)	Tumor Location	Pathology
	HT047P1	Stage IB (pT2N0M0)	Head	Adenocarcinoma
	H_ZY-1105-07	Stage IV (M1)	Head	Adenosquamous
	H_ZY-1160-06	Stage IIB (pT2N1M0)	Head	Adenocarcinoma
	H_ZY-1174-06	Stage III (pT1cN2M0)	Head	Adenocarcinoma
	HT055P-S1PAG	Stage IIA (pT3N0M0)	Body/Tail	Adenocarcinoma
	HT081P1-XB1	Stage IIB (ypT3N1M0)	Body/Tail	Adenocarcinoma
	EUS-FNB sample obtained
	Patient ID	AJCC 8 Stage (TNM)	Tumor Location	Pathology
	WU1	Stage IV (cT2N0M1)	Body/Tail	Adenocarcinoma
	WU2	Stage IIA (cT3N0M0)	Body/Tail	Adenocarcinoma
	WU3	Stage IIB (cT2N1M0)	Body/Tail	Adenocarcinoma
	WU4	Stage IB (cT2N0M0)	Body/Tail	Adenocarcinoma
	WU5	Stage IB (cT2N0M0)	Head/Neck/Uncinate	Adenocarcinoma
	WU7	Stage IV (cT2N0M1)	Body/Tail	Adenosquamous
	WU9	Stage IB (cT2N0M0)	Head/Neck/Uncinate	Adenocarcinoma
	WU14	Stage IB (cT2N0M0)	Head/Neck/Uncinate	Adenocarcinoma
	WU15	Stage IA (T1 N0 Mx)	Body/Tail	Adenocarcinoma
	WU16	Stage IIA (cT3N0M0)	Body/Tail	Adenocarcinoma
	WU18	Stage IIA (cT3N0M0)	Body/Tail	Adenocarcinoma
	WU22	Stage IIB (T3 N1M0)	Head	Adenocarcinoma
	WU23	Stage IIB (T2N1M0)	Body	Adenocarcinoma
	WU24	Stage III (T4N0M0)	Body	Adenocarcinoma
	WU25	Stage III (T3N2M0)	Uncinate	Adenocarcinoma
	WU26	Stage III (T2N2M0)	Body	Adenocarcinoma
	WU27	Stage III (T4N0M0)	Body	Adenocarcinoma
	WU28	Stage IIB (T3N1M0)	Neck	Adenocarcinoma
	WU29	Stage III (T4N0M0)	Uncinate	Adenocarcinoma
	WU30	Stage III (T4N1M1)	Body	Adenocarcinoma
	WU31	Stage IIB (T2N1M0)	Head	Adenocarcinoma
	WU32	Stage IB (T2N0M0)	Head	Adenocarcinoma
	WU38	Stage IIB (T2N1M0)	Head/uncinate	Adenocarcinoma
	WU39	Stage IB (T2N0M0)	Uncinate	Adenocarcinoma
	WU42	Stage IB (T2N0M0)	Head	Adenocarcinoma

## Sheet: Table S2
	Supplementary Table 2. Public scRNA-seq datasets for pancreatic ductal adenocarcinoma.
	Overview of public PDAC scRNA-seq datasets used in this study.
	Species	Tissue/Cell type	Accession number or URL	Total number of samples	Data type	Single cell library kit Chemistry	Sequencing Platform	PMID	Authors	Journal/Year
	Human	PDAC	PRJCA001063	24	scRNA-seq	10X Chromium 3' v2 chemistry	Illumina HiSeq X Ten	31273297	Peng J, et al.1	Cell Research, 2019
	Human	PDAC	EGAS00001002543	15	scRNA-seq	10X Chromium 3' v2 chemistry	Illumina HiSeq 2500	31932696	Michelle Chan-Seng-Yue, et al.2	Nature Genetics, 2020
	Human	PDAC	GSE154778	10	scRNA-seq	10X Chromium 3' v2 chemistry	Illumina HiSeq 4000	32988401	Wei Lin, et al.3	Genome Medicine, 2020
	References:
	1: Peng, J. et al. Single-cell RNA-seq highlights intra-tumoral heterogeneity and malignant progression in pancreatic ductal adenocarcinoma. Cell Res. 2019;29:725–738.
	2: Chan-Seng-Yue et al. Transcription phenotypes of pancreatic cancer are driven by genomic events during tumor evolution. Nature Genetics 2020;52:231-240.
	3: Lin, W. et al. Single-cell transcriptome analysis of tumor and stromal compartments of pancreatic ductal adenocarcinoma primary tumors and metastatic lesions. Genome Med. 2020;12:80.

## Sheet: Table S3
	Supplementary Table 3. Public bulk expression datasets for pancreatic ductal adenocarcinoma.
	Overview of public PDAC bulk RNA-seq and microarray datasets used in this study.
	Species	Tissue/Cell type	Clinical Data	Accession number or URL	Total number of samples	Data type	Source of RNA preparation	PMID	Authors	Journal/Year
	Human	PDAC	Yes	GSE79670	45	RNA-seq	RNA extraction from whole Tumor	27282075	Kirby, et al.1	Molecular Oncology, 2016
	Human	PDAC	Yes	https://dcc.icgc.org/projects/PACA-AU	87	RNA-seq	RNA extraction from whole Tumor	26909576	Bailey, et al.2	Nature, 2016
	Human	PDAC	Yes	https://portal.gdc.cancer.gov/repository?facetTab=cases&filters=%7B%22op%22%3A%22and%22%2C%22content%22%3A%5B%7B%22op%22%3A%22in%22%2C%22content%22%3A%7B%22field%22%3A%22cases.project.project_id%22%2C%22value%22%3A%5B%22TCGA-PAAD%22%5D%7D%7D%2C%7B%22op%22%3A%22in%22%2C%22content%22%3A%7B%22field%22%3A%22files.data_category%22%2C%22value%22%3A%5B%22Transcriptome%20Profiling%22%5D%7D%7D%5D%7D&searc…	136	RNA-seq	RNA extraction from whole Tumor	28810144	TCGA3	Cancer Cell, 2017
	References:
	1: Kirby, M. K. et al. RNA sequencing of pancreatic adenocarcinoma tumors yields novel expression patterns associated with long-term survival and reveals a role for ANGPTL4. Mol. Oncol. 2016;10:1169–1182.
	2: Bailey, P. et al. Genomic analyses identify molecular subtypes of pancreatic cancer. Nature 2016;531:47–52.
	3: Cancer Genome Atlas Research Network. Electronic address: andrew_aguirre@dfci.harvard.edu & Cancer Genome Atlas Research Network. Integrated Genomic Characterization of Pancreatic Ductal Adenocarcinoma. Cancer Cell 2017;32:185–203.e13.

## Sheet: Table S4
	Supplementary Table 4. Gene sets associated with malignant, fibroblast, and macrophage cell states.
	Published gene sets associated with each cell state.
	Study	Subtype	Genes
	Bailey1	Squamous-like	CFH, CD99, HECW1, PLXND1, RECQL, C1orf112, M6PR, FKBP4, GGCT, DBF4, SEMA3F, ANKIB1, MAD1L1, CDC27, WDR54, DPM1, NME2, UTP18, SLC25A39, TTC27
	Bailey1	Pancreatic Progenitor	ENPP4, CFTR, CYP51A1, ABP1, LASP1, TMEM176A, ICA1, DBNDD1, CASP10, SARM1, UPF1, ACSM3, SPPL2B, PDK2, OSBPL7, TMEM98, BAIAP2L1, ALDH3B1, TTC22, FARP2
	Collison2	Quasi-Mesanchymal	AIM2, CALHM6, GPM6B, S100A2, KRT14, CAV1, LOX, SLC2A3, TWIST1, PAPPA, NT5E, CKS2, HMMR, SLC5A3, PMAIP1, PHLDA1, SLC16A1
	Collison2	Classical	FERMT1, HK2, AHNAK2, TMEM45B, SDR16C5, GPRC5A, AGR2, S100P, FXYD3, ST6GALNAC1, CEACAM5, CEACAM6, TFF1, TFF3, CAPN8, FOXQ1, ELF3, ERBB3, TSPAN8, TOX3, LGALS4, PLS1, GPX2, ATP10B, MUC13
	Moffit3	Basal	S100A2, KRT6A, CST6, GPR87, SCEL, ANXA8L2, KRT6C, SERPINB4, SERPINB3, LY6D, LY6D, PLAG1, IL20RB, C16orf74, DCBLD2, KRT17P3, HMGA2, SPRR3, SPRR1B, KRT17
	Moffit3	Classical	TM4SF5, TFF1, PLA2G10, GPX2, SPINK4, LOC400573, BTNL8, DMBT1, ATAD4, TFF3, FAM3D, LYZ, MYO1A, ANXA10, CLRN3, AKR1B10, CTSE, TSPAN8, LGALS4, REG4
	Raghavan4	scBasal	KRT6A, S100A2, KRT13, KRT17, LY6D, KRT7, KRT5, FAM83A, CD109, GAPDH, CSTA, PTPN13, MTSS1, SPRR1B, SLC2A1, CAV1, EMP1, SEMA3C, DHRS9, CAST, FLNA, SLITRK6, COL7A1, AQP3, MT2A, AHNAK2, KRT19, PKP1, YBX3, GJB5
	Raghavan4	scClassical	LGALS4, CTSE, TFF1, AGR2, TSPAN8, CEACAM6, LYZ, CDH17, TFF2, CLDN18, REG4, SPINK1, SLC44A4, GPX2, ANXA10, FAM3D, TFF3, MUC13, ANXA13, CEACAM5, VSIG2, PRSS3, ALDH2, IL1R2, AGR3, CYSTM1, CAPN5, S100A6, ONECUT2, BCAS1
	Raghavan4	TAM - FCN1	FCN1, CFP, CD300E, AMICA1, LYZ, S100A8, LYST, FAM65B, PABPC1, CTSS, JUNB, RPS11, COTL1, LGALS2, ZFP36, VCAN, LST1, S100A9, NFKBIZ, AP1S2, IL1B, CCR2, STK17B, RPS14, CLEC12A, TPT1, LILRA1, NFKBIA, MEGF9, C10orf54, POU2F2
	Raghavan4	TAM - C1QC	C1QC, C1QA, C1QB, SLC40A1, CD74, SEPP1, HLA-DRB1, FOLR2, SDC3, CMKLR1, HLA-DQA1, LILRB5, STAB1, CTSC, SLCO2B1, CD209, HLA-DOA, ENPP2, CD163L1, ITM2B, HLA-DPB1, HLA-DPA1, AXL, MS4A7, FCGRT, CSF1R, MS4A6A, C2, HLA-DMB, TMEM176B, ITGA9
	Raghavan4	TAM - SPP1	SPP1, FLT1, FBP1, LDHA, LPL, C15orf48, EMP1, CSTB, FN1, ENO1, PKM, ALDOA, GAPDH, CHI3L1, MATK, ERO1L, CLEC5A, ALOX5AP, HK2, CSF1, PLIN2, CCL2, SLC2A1, TNS1, ADAM8, CD109, LGALS1, TPI1, DCSTAMP, SLAMF9, SLC11A1
	Elyada5	myCAF	MYL9, CALD1, MMP11, HOPX, BGN, IGFBP7, TPM2, CTHRC1, ACTA2, TAGLN, INHBA, COL10A1, TPM1, POSTN, GRP, CST1
	Elyada5	iCAF	C3, DUSP1, FBLN1, LMNA, CLU, CCDC80, MYC, EFEMP1, HAS1, NR4A1, CFD, ANXA1, CXCL12, FGF7, KLF4, EMP1, GPRC5A, SRPX, MT2A, MEDAG, IGF1, MGST1, MCL1, CEBPD, S100A10, UAP1, TNXB, CEBPB, PNRC1, SOCS3, PTGDS, FOSB, NFKBIA, CXCL2, THBS1, CCL2, OGN, GSN, DPT, PLA2G2A, NAMPT, ITM2A, RGCC, JUND, NNMT, ZFP36, PIM1, CPE, GFPT2, SOD2
	Chan-Seng-Yue6	Basal-like A	FAT2, MIR205HG, S100A9, S100A2, S100A8, KRT5, SLC2A9, RHCG, TP63, ZNF750, KRT6A, KRT14, PTHLH, TMEM45A, COL7A1, TNNT3, TMPRSS11E, ARL4D, SCPEP1, HCAR2, GSDMC, TMEM40, CYP24A1, IL20RB, GJB6, LPAR3, HCAR3, GPR87, ZNF385A, CLEC2B, FYB, COL4A6, PPP4R4, LCP1, LYPD3, ANXA8, TNC, SNAI2, FST, ANXA8L1, AIM2, LY6D, TCF7L1, KRT13, CLCA4, CAV1, MMP13, GBP6, SRGAP3, CSTA
	Chan-Seng-Yue6	Basal-like B	FOXJ1, DRC1, CCDC114, C7orf57, CFAP54, VWA3A, RARRES3, CFAP73, C11orf70, CFAP45, ZBBX, CST6, CFAP43, C15orf52, RSPH4A, MAPK15, FAM81B, PPIL6, KRT80, DAW1, CDHR4, VGLL1, MAATS1, ZMYND10, ELFN2, CERKL, C9orf116, CASC1, MAK, PLA2G16, DRC7, BATF2, DNAI1, RSPH1, MFI2, ARMC3, LY75, CCDC173, TMEM169, CCDC103, GINS2, PRR29, KLK6, TCTEX1D2, CDA, RAB36, ANKRD1, MMP7, CFAP206, CFAP157
	Chan-Seng-Yue6	Classical A	CYP2C18, RP11-400G3.5, VSIG2, SLC9B2, ANXA10, CAPN8, VILL, CLDN18, SULT1C2, CYSTM1, CTSE, ADAM28, VSIG1, CYP3A5, CAPN5, CYP2S1, KCNE3, CYP2C9, GCKR, TSPAN8, ACER2, SEMA4G, PDZD3, TMC5, DPCR1, IQGAP2, EPS8L3, NR1I2, MUC17, FER1L6, LRRC66, GATA6, CAPN9, POF1B, HTR1B, IHH, MTMR11, SLC6A20, OMP, PLA2G10, SPINK1, KIAA1211, TRIM54, FAM101A, BCL2L15, TNFRSF11A, RAPGEFL1, MYRF, PLAC8, PIP5K1B
	Chan-Seng-Yue6	Classical B	MEP1A, GUCY2C, SPINK4, MUC2, GALNT8, ITLN1, CHST5, CDH17, FAM105A, SI, REG4, RP11-77K12.7, CLCA1, HEPACAM2, GPA33, CDX2, WNK4, BTNL3, KRT20, CLRN3, C3orf70, REP15, FCGBP, FAM222A, AKR1C4, SLC6A7, PHGR1, KLHL32, SEPP1, AGR2, GMDS, ADGRG7, FFAR4, CCL15-CCL14, ATP8A1, SLC17A4, JPH1, PDE3B, GRIP2, B4GALNT2, HES6, MGAM2, WNK2, RNF186, MYO7B, GNA14, HEPH, RP11-234B24.6, MUC13, ANG
	Cui Zhou7	Normal Epithelial	CFTR, BICC1, SLC4A4, GLIS3, SCTR, AMBP, FXYD2, ANXA4, SPP1, SOX9, FOS, JUN, CRP, MUC5B, ONECUT2, CRISP3, TFF3
	References:
	1: Bailey P, Chang DK, Nones K, et al. Genomic analyses identify molecular subtypes of pancreatic cancer. Nature 2016;531:47-52.
	2: Collisson, E. A. et al. Subtypes of pancreatic ductal adenocarcinoma and their differing responses to therapy. Nature Medicine 2011;17:500–503.
	3: Moffitt RA, Marayati R, Flate EL, et al. Virtual microdissection identifies distinct tumor- and stroma-specific subtypes of pancreatic ductal adenocarcinoma. Nature Genetics 2015;47:1168-78.
	4: Raghavan S et al. Microenvironment drives cell state, plasticity, and drug response in pancreatic cancer. Cell 2021;184:6119-6137.
	5: Elyada et al. Cross-Species Single-Cell Analysis of Pancreatic Ductal Adenocarcinoma Reveals Antigen-Presenting Cancer-Associated Fibroblasts. Cancer Discovery 2019;9:1102-1123.
	6: Chan-Seng-Yue et al. Transcription phenotypes of pancreatic cancer are driven by genomic events during tumor evolution. Nature Genetics 2020;52:231-240.
	7: Cui Zhou et al. Spatially restricted drivers and transitional cell populations cooperate with the microenvironment in untreated and chemo-resistant pancreatic cancer. Nature Genetics 2022;54:1390-1405.

## Sheet: Table S5
	Supplementary Table 5. CytoTRACE scores for Malignant and CAF cell states.
	CytoTRACE scores on a per-cell basis for cancer cells and fibroblasts within single-cell-sequenced data. 1: Less Differentiated, 0: More Differentiated.
	Malignant CytoTRACE Scores			Fibroblast CytoTRACE Scores
	ID	CytoTRACE Score		ID	CytoTRACE Score
	wu42_TTTGTCATCCTTGCCA-1	0.472417		wu39_TTGTAGGCATATGGTC-1	0.795918
	wu42_TTTGCGCAGCTGTCTA-1	0.384152		wu39_TTCTACAAGTAGTGCG-1	0.210204
	wu42_TTTGCGCAGATGCGAC-1	0.542628		wu39_TTCTACAAGGAGTCTG-1	0.458163
	wu42_TTTATGCGTGTTGGGA-1	0.00250752		wu39_TTCGGTCAGTAGGCCA-1	0.64898
	wu42_TTTATGCGTACAGTGG-1	0.401204		wu39_TTCGAAGTCTCGAGTA-1	0.309184
	wu42_TTGGAACTCGGTTAAC-1	0.339017		wu39_TTCGAAGCAAATCCGT-1	0.870408
	wu42_TTGCGTCCAGTGACAG-1	0.00200602		wu39_TTAGGCATCGCCTGTT-1	0.0846939
	wu42_TTGCCGTCATTTCAGG-1	0.0621866		wu39_TGTGTTTCAAGGCTCC-1	0.27449
	wu42_TTGCCGTCAACACCCG-1	0.147442		wu39_TGTGGTAAGGGAAACA-1	0.35102
	wu42_TTGACTTGTACCGGCT-1	0.331996		wu39_TGTGGTAAGCGTTCCG-1	0.132653
	wu42_TTCTCAACATGCAATC-1	0.259779		wu39_TGTCCCAAGTCAAGGC-1	0.480612
	wu42_TTCTACATCATTCACT-1	0.240722		wu39_TGTATTCTCACTCCTG-1	0.0581633
	wu42_TTCGGTCAGTATCGAA-1	0.109328		wu39_TGGGAAGTCGCCTGAG-1	0.339796
	wu42_TTATGCTCAGTCACTA-1	0.159478		wu39_TGGCGCACACATTAGC-1	0.333673
	wu42_TTAACTCTCGCACTCT-1	0.466399		wu39_TGGCCAGTCGGAAATA-1	0.0387755
	wu42_TGTTCCGTCTGCAGTA-1	0.480441		wu39_TGGCCAGCAAGCCATT-1	0.428571
	wu42_TGTGGTAGTCTAGAGG-1	0.209629		wu39_TGCTGCTAGTCCAGGA-1	0.240816
	wu42_TGTATTCCATTCACTT-1	0.748245		wu39_TGCTACCTCATCACCC-1	0.427551
	wu42_TGGTTCCTCAGCGACC-1	0.175527		wu39_TGCGGGTGTAGAGGAA-1	0.541837
	wu42_TGGCGCAGTAAGTGGC-1	0.0692076		wu39_TGCGCAGCAGCTCGAC-1	0.144898
	wu42_TGGCCAGAGGAGTAGA-1	0.0902708		wu39_TGAGGGAAGTGTTTGC-1	0.121429
	wu42_TGGACGCGTGATAAAC-1	0.18656		wu39_TGAGGGAAGCCGGTAA-1	0.728571
	wu42_TGGACGCAGCTGTTCA-1	0.247743		wu39_TCTCATAAGAGACTTA-1	0.344898
	wu42_TGCTGCTCAGTATGCT-1	0.157472		wu39_TCTATTGGTCAGAGGT-1	0.254082
	wu42_TGCTGCTCAGCTATTG-1	0.505517		wu39_TCGGTAATCGTGTAGT-1	0.15
	wu42_TGCGCAGTCTGGTTCC-1	0.600802		wu39_TCGAGGCGTAAGTAGT-1	0.166327
	wu42_TGCGCAGAGATTACCC-1	0.21665		wu39_TCCACACCATGTCCTC-1	0.788776
	wu42_TGCCCTAAGTACTTGC-1	0.42327		wu39_TCAGGTATCGTGGTCG-1	0.1
	wu42_TGCCCTAAGGCCGAAT-1	0.221665		wu39_TCAGGTACAGATGAGC-1	0.427551
	wu42_TGCACCTGTGGAAAGA-1	0.147442		wu39_TCAGCAATCATAAAGG-1	0.211224
	wu42_TGCACCTGTCGCGTGT-1	0.151454		wu39_TCAGCAAGTGGTACAG-1	0.869388
	wu42_TGATTTCTCATGCAAC-1	0.0762287		wu39_TCACGAACAGATGAGC-1	0.267347
	wu42_TGAGGGAAGAGCTGGT-1	0.320963		wu39_TCAATCTCATCACCCT-1	0.0938776
	wu42_TGAGGGAAGACAGAGA-1	0.537613		wu39_TCAACGAGTATAAACG-1	0.338776
	wu42_TGAGCCGCAGCTGCAC-1	0.250752		wu39_TAGTTGGCACAGACTT-1	0.169388
	wu42_TGAGCCGAGAGAGCTC-1	0.445336		wu39_TACTCATAGACTACAA-1	0.282653
	wu42_TGAGCATCATCTGGTA-1	0.2999		wu39_TAAACCGAGACGCAAC-1	0.211224
	wu42_TGACTTTCATTGGTAC-1	0.219659		wu39_GTTTCTAGTCGAGTTT-1	0.00459184
	wu42_TGACGGCTCATCGATG-1	0.0882648		wu39_GTTCATTTCGAATGGG-1	0.393878
	wu42_TGACAACGTATAGGTA-1	0.300903		wu39_GTGTTAGGTACTTGAC-1	0.733673
	wu42_TGACAACCATTTGCTT-1	0.397192		wu39_GTGGGTCGTTAAGAAC-1	0.255102
	wu42_TCTTTCCTCCTAGTGA-1	0.2668		wu39_GTGGGTCCACTTACGA-1	0.15102
	wu42_TCTTTCCAGATGCGAC-1	0.471414		wu39_GTGCTTCTCGCGCCAA-1	0.787755
	wu42_TCTTCGGCAGGTCTCG-1	0.116349		wu39_GTCATTTTCAAACCGT-1	0.270408
	wu42_TCTGAGAAGCCTATGT-1	0.0310933		wu39_GTCACAAGTTGTTTGG-1	0.134694
	wu42_TCTCTAATCTCTGCTG-1	0.392177		wu39_GTACGTACACCTGGTG-1	0.228571
	wu42_TCTATTGCAAACTGTC-1	0.418255		wu39_GTAACGTCAAGCGAGT-1	0.146939
	wu42_TCGGTAATCCGCGGTA-1	0.117352		wu39_GGGTCTGGTTATGTGC-1	0.276531
	wu42_TCGGTAAAGCCACGCT-1	0.495486		wu39_GGGCACTGTTCGCGAC-1	0.95
	wu42_TCGCGTTTCTCCCTGA-1	0.564694		wu39_GGGACCTGTGAGTATA-1	0.308163
	wu42_TCGCGAGTCCGCGTTT-1	0.0892678		wu39_GGCTGGTTCTATCGCC-1	0.314286
	wu42_TCATTTGGTTGCGCAC-1	0.470411		wu39_GGCCGATGTAAAGGAG-1	0.62551
	wu42_TCATTTGGTTGATTGC-1	0.428285		wu39_GGACAGAAGGTGATTA-1	0.476531
	wu42_TCAGGTATCAAACCAC-1	0.225677		wu39_GGAAAGCAGAATAGGG-1	0.593878
	wu42_TCAGCAACAGGACGTA-1	0.352056		wu39_GCTTGAATCATTGCCC-1	0.140816
	wu42_TCAGATGTCGGCTACG-1	0.535607		wu39_GCTTGAAAGTTGTCGT-1	0.466327
	wu42_TCAGATGAGTTGTCGT-1	0.221665		wu39_GCTTCCAAGCTGGAAC-1	0.311224
	wu42_TCACAAGGTCGCGAAA-1	0.600802		wu39_GCTCTGTGTTGTTTGG-1	0.370408
	wu42_TCAATCTTCGTGACAT-1	0.806419		wu39_GCGGGTTAGATGGGTC-1	0.404082
	wu42_TCAATCTTCCTTGCCA-1	0.447342		wu39_GCGCAACGTTAAGGGC-1	0.144898
	wu42_TATGCCCTCTTTAGGG-1	0.503511		wu39_GCGAGAAGTGGTAACG-1	0.381633
	wu42_TATCTCACAATAGAGT-1	0.17653		wu39_GCAGTTATCTTGTCAT-1	0.0765306
	wu42_TAGTTGGTCAGGTTCA-1	0.212638		wu39_GCAGCCACAGTGACAG-1	0.195918
	wu42_TAGTTGGGTAATCGTC-1	0.419258		wu39_GCACATATCAAGAAGT-1	0.504082
	wu42_TAGACCAAGGTAGCCA-1	0.549649		wu39_GCAATCACATACGCTA-1	0.390816
	wu42_TACTTGTTCTGAGGGA-1	0.204614		wu39_GATGCTAAGATTACCC-1	0.330612
	wu42_TACTTACAGCTTATCG-1	0.770311		wu39_GATGAGGTCCCACTTG-1	0.480612
	wu42_TACTCATAGGAACTGC-1	0.571715		wu39_GATGAAAAGTGTCTCA-1	0.0285714
	wu42_TACGGATGTTACGACT-1	0.20662		wu39_GATCGATGTGATGTCT-1	0.353061
	wu42_TACGGATCACATAACC-1	0.520562		wu39_GAGGTGATCCACGCAG-1	0.92551
	wu42_TACCTTAGTGATAAAC-1	0.262788		wu39_GAATAAGCAGGTGCCT-1	0.487755
	wu42_TACCTATGTACTCTCC-1	0.177533		wu39_GAACGGATCTTGCCGT-1	0.135714
	wu42_TAAGTGCAGCCAGTTT-1	0.203611		wu39_GAACGGAGTAATCGTC-1	0.630612
	wu42_GTTTCTATCTCTAAGG-1	0.00150451		wu39_GAACATCCATCACGTA-1	0.432653
	wu42_GTTCATTTCGAGGTAG-1	0.495486		wu39_GAAATGATCTAACTGG-1	0.793878
	wu42_GTTACAGTCTTACCGC-1	0.202608		wu39_GAAATGAGTCCGAGTC-1	0.0418367
	wu42_GTGTTAGCAAGAGGCT-1	0.449348		wu39_CTTACCGTCGGGAGTA-1	0.432653
	wu42_GTGCGGTTCTTACCTA-1	0.00401204		wu39_CTGATAGCACAGATTC-1	0.269388
	wu42_GTGAAGGTCATGCATG-1	0.0250752		wu39_CTGAAGTCAGTCCTTC-1	0.14898
	wu42_GTCTTCGGTCCAGTAT-1	0.177533		wu39_CTGAAGTCAGTATCTG-1	0.269388
	wu42_GTCGTAACACATCCGG-1	0.17653		wu39_CTCTACGAGAAACCGC-1	0.332653
	wu42_GTCCTCATCTTGGGTA-1	0.320963		wu39_CTCTAATCAAATACAG-1	0.321429
	wu42_GTCATTTGTGGTCTCG-1	0.338014		wu39_CTCGGGAGTACCGGCT-1	0.327551
	wu42_GTCATTTGTGATGTCT-1	0.564694		wu39_CTCGGAGAGAGCAATT-1	0.459184
	wu42_GTCACAAAGGCTAGCA-1	0.0651956		wu39_CTACCCATCAGTACGT-1	0.233673
	wu42_GTACGTAAGTCTCGGC-1	0.590772		wu39_CTAATGGGTTGAGTTC-1	0.111224
	wu42_GTAACTGGTTGGTTTG-1	0.626881		wu39_CGTTGGGGTGACAAAT-1	0.246939
	wu42_GGTGCGTTCAGCAACT-1	0.385155		wu39_CGTTAGAGTGTCAATC-1	0.961224
	wu42_GGTATTGTCGTCTGAA-1	0.441324		wu39_CGTCAGGCATCAGTCA-1	0.517347
	wu42_GGTATTGAGCGAAGGG-1	0.459378		wu39_CGTAGGCGTTATTCTC-1	0.815306
	wu42_GGGTCTGGTTCATGGT-1	0.643932		wu39_CGTAGCGAGGGCATGT-1	0.284694
	wu42_GGGCATCTCCCACTTG-1	0.34002		wu39_CGGTTAAAGACACGAC-1	0.344898
	wu42_GGGCATCCAGATCTGT-1	0.146439		wu39_CCTTTCTCAGTCAGAG-1	0.0193878
	wu42_GGGCATCCAAGTTCTG-1	0.389168		wu39_CCTTTCTCAATGCCAT-1	0.479592
	wu42_GGGCATCAGTATTGGA-1	0.0511535		wu39_CCGTTCAGTACCGGCT-1	0.571429
	wu42_GGGATGAGTCACTGGC-1	0.381143		wu39_CCCATACAGACAAAGG-1	0.180612
	wu42_GGGATGACACTGTTAG-1	0.30993		wu39_CCCAGTTTCTCGCATC-1	0.260204
	wu42_GGGACCTTCTATCCTA-1	0.179539		wu39_CCATTCGGTATAGGTA-1	0.321429
	wu42_GGGACCTAGAGATGAG-1	0.284855		wu39_CCATGTCTCTGCGTAA-1	0.276531
	wu42_GGCTGGTAGCACCGTC-1	0.672016		wu39_CCACTACAGTGTGGCA-1	0.223469
	wu42_GGATGTTGTAGAGTGC-1	0.248746		wu39_CATGCCTTCCTAGAAC-1	0.0397959
	wu42_GGACGTCAGCTAAGAT-1	0.368104		wu39_CAGGTGCGTTGGTGGA-1	0.488776
	wu42_GGAATAAAGATCGGGT-1	0.20662		wu39_CAGGTGCCACCCTATC-1	0.00969388
	wu42_GGAACTTTCACAACGT-1	0.20662		wu39_CAGCTGGAGTGCCATT-1	0.318367
	wu42_GGAAAGCGTAGGACAC-1	0.27984		wu39_CAGATCACACCGAAAG-1	0.503061
	wu42_GCTTCCAAGGCAATTA-1	0.394183		wu39_CAGAATCCACATCTTT-1	0.337755
	wu42_GCTGCAGCAACTGGCC-1	0.502508		wu39_CACTCCATCGCAGGCT-1	0.343878
	wu42_GCGCGATAGTGTGGCA-1	0.434303		wu39_CACATAGCAGTTCATG-1	0.520408
	wu42_GCGCAGTTCGGATGGA-1	0.430291		wu39_CACAAACTCTAACTTC-1	0.276531
	wu42_GCCTCTAAGGATTCGG-1	0.486459		wu39_CAAGTTGTCAGAAATG-1	0.241837
	wu42_GCATGCGGTTCCACAA-1	0.504514		wu39_CAACTAGAGGCCCGTT-1	0.181633
	wu42_GATTCAGGTTCTGTTT-1	0.321966		wu39_ATTTCTGCACCGAATT-1	0.231633
	wu42_GATCTAGTCGTCTGAA-1	0.140421		wu39_ATTCTACTCTTGTACT-1	0.868367
	wu42_GATCTAGGTTGACGTT-1	0.664995		wu39_ATCTACTAGGCGATAC-1	0.837755
	wu42_GAGTCCGCAAGTTGTC-1	0.205617		wu39_ATCCACCCACACAGAG-1	0.552041
	wu42_GAGCAGATCTCAACTT-1	0.0651956		wu39_ATCATGGCAATGGAGC-1	0.570408
	wu42_GACTACACATGTTGAC-1	0.345035		wu39_AGTGAGGTCTCTAAGG-1	0.0163265
	wu42_GACGTTAGTTCGGGCT-1	0.282849		wu39_AGTAGTCTCGCCCTTA-1	0.227551
	wu42_GACGTGCTCATGTCTT-1	0.208626		wu39_AGTAGTCCAGCTCGCA-1	0.520408
	wu42_GACGGCTCACGTTGGC-1	0.346038		wu39_AGGTCATTCAACTCTT-1	0.710204
	wu42_GACGCGTGTACTCGCG-1	0.185557		wu39_AGGGTGACAAAGCGGT-1	0.32449
	wu42_GACGCGTAGGCTAGAC-1	0.192578		wu39_AGGGAGTTCTGCTGCT-1	0.15102
	wu42_GACACGCAGCACGCCT-1	0.00250752		wu39_AGGCCACAGGCGATAC-1	0.237755
	wu42_GACACGCAGAAACCTA-1	0.294885		wu39_AGCTTGAAGTGTACTC-1	0.363265
	wu42_GAAGCAGTCGGATGTT-1	0.71013		wu39_AGCTCTCTCATCGGAT-1	0.0989796
	wu42_GAAGCAGCAGTTTACG-1	0.199599		wu39_AGCTCCTGTCAAACTC-1	0.379592
	wu42_GAACGGAGTGTGGCTC-1	0.0882648		wu39_AGCTCCTCAATAGAGT-1	0.505102
	wu42_GAAATGAAGAAGGTGA-1	0.10331		wu39_AGCATACCAGACGTAG-1	0.383673
	wu42_CTTTGCGTCCCTTGTG-1	0.356068		wu39_AGCAGCCCATCGATTG-1	0.191837
	wu42_CTTAGGAGTTAGAACA-1	0.284855		wu39_AGATTGCCAGCTGGCT-1	0.62551
	wu42_CTTAGGAGTCCGCTGA-1	0.28987		wu39_ACTGAGTGTTTGCATG-1	0.0734694
	wu42_CTTAGGAAGTACGCCC-1	0.478435		wu39_ACTGAACGTCTGCCAG-1	0.407143
	wu42_CTGCTGTTCAGTGCAT-1	0.298897		wu39_ACGGGCTGTTCCACAA-1	0.461224
	wu42_CTGCGGATCGGATGTT-1	0.503511		wu39_ACGGAGACAAGTAGTA-1	0.436735
	wu42_CTGCGGACACGTGAGA-1	0.557673		wu39_ACGCCAGTCCGAAGAG-1	0.263265
	wu42_CTGCGGAAGTGTACGG-1	0.121364		wu39_ACGATACTCAGTCCCT-1	0.462245
	wu42_CTGCCTAGTAGCGTAG-1	0.164493		wu39_ACGAGGAGTAGGGACT-1	0.702041
	wu42_CTGATCCTCTGGAGCC-1	0.235707		wu39_ACGAGGACAGGGTATG-1	0.231633
	wu42_CTGATCCGTAACGACG-1	0.183551		wu39_ACCTTTAGTGCAGGTA-1	0.305102
	wu42_CTGATCCAGGTACTCT-1	0.343029		wu39_ACCAGTAGTAGGGTAC-1	0.686735
	wu42_CTGAAACGTCAAACTC-1	0.0862588		wu39_ACCAGTAAGTTCGATC-1	0.32551
	wu42_CTCTGGTAGCACCGTC-1	0.369107		wu39_AAGGTTCCACTCGACG-1	0.207143
	wu42_CTCTACGTCCTGTAGA-1	0.0371113		wu39_AAGGAGCTCTTCGAGA-1	0.29898
	wu42_CTCTACGAGGGCTCTC-1	0.799398		wu39_AAGCCGCTCCATGAAC-1	0.239796
	wu42_CTCGTCATCTAACGGT-1	0.650953		wu39_AAGCCGCCAAGCTGAG-1	0.506122
	wu42_CTCGGGAAGGCATTGG-1	0.406219		wu38_AGGGTGAAGAACTGTA-1	0.879592
	wu42_CTCACACTCTTTAGGG-1	0.631896		wu30_TTTGGTTTCGAGCCCA-1	0.605102
	wu42_CTAGCCTGTCTGCCAG-1	0.34002		wu30_TTTGGTTTCCTGTACC-1	0.968367
	wu42_CTACCCATCACCCTCA-1	0.412237		wu30_TTGAACGGTCTAGCGC-1	0.00459184
	wu42_CTACATTGTTCAGCGC-1	0.0451354		wu30_TTGAACGAGGGCACTA-1	0.440816
	wu42_CTACATTCACTCGACG-1	0.567703		wu30_TTCCCAGTCACCCGAG-1	0.00969388
	wu42_CTACACCAGGCAGGTT-1	0.237713		wu30_TTCCCAGGTACCGCTG-1	0.563265
	wu42_CGTTCTGTCACCTCGT-1	0.194584		wu30_TGGGCGTTCTCTAGGA-1	0.723469
	wu42_CGTTCTGCATATACCG-1	0.00300903		wu30_TGGACGCTCACTTCAT-1	0.0163265
	wu42_CGTGTCTTCTTCGGTC-1	0.24674		wu30_TGGACGCCAGGGCATA-1	0.57449
	wu42_CGTGTCTTCCGTAGTA-1	0.0952859		wu30_TGCTGCTTCAGATAAG-1	0.602041
	wu42_CGTGTAATCTCGCATC-1	0.747242		wu30_TGCTGCTAGCAGGTCA-1	0.990816
	wu42_CGTGTAATCTCGAGTA-1	0.634905		wu30_TGAGCCGTCATAGCAC-1	0.772449
	wu42_CGTAGCGCATGACGGA-1	0.31996		wu30_TGAGCCGAGCACAGGT-1	0.795918
	wu42_CGGTTAAGTCATTAGC-1	0.955868		wu30_TGACGGCTCAGGCGAA-1	0.0357143
	wu42_CGGCTAGGTCATATGC-1	0.442327		wu30_TCTTCGGGTTTCCACC-1	0.62449
	wu42_CGGAGTCGTTATGCGT-1	0.784353		wu30_TCTTCGGAGTGTACTC-1	0.00408163
	wu42_CGGAGTCAGTGAAGAG-1	0.258776		wu30_TCTCTAATCGCCTGAG-1	0.996939
	wu42_CGGAGCTTCGGCGGTT-1	0.187563		wu30_TCGTACCGTCATCGGC-1	0.988776
	wu42_CGGAGCTTCAAGGCTT-1	0.141424		wu30_TCGGTAATCGGATGTT-1	0.992857
	wu42_CGCTGGAAGTCAAGGC-1	0.202608		wu30_TCACAAGTCCACGAAT-1	0.846939
	wu42_CGCTATCTCACCTCGT-1	0.154463		wu30_TACTTACTCTTGCATT-1	0.997959
	wu42_CGCTATCAGACTTGAA-1	0.321966		wu30_TACTCGCTCTTGACGA-1	0.918367
	wu42_CGCGTTTCAGACGCAA-1	0.202608		wu30_TAAGAGATCTCATTCA-1	0.809184
	wu42_CGCCAAGGTGGTCCGT-1	0.765296		wu30_TAAGAGATCTAACTCT-1	0.507143
	wu42_CGCCAAGGTAAGAGGA-1	0.336008		wu30_GTGCGGTAGATTACCC-1	0.937755
	wu42_CGATCGGAGACACTAA-1	0.0631896		wu30_GTGCAGCCAACTTGAC-1	0.82551
	wu42_CGACTTCTCTACCAGA-1	0.0992979		wu30_GTCTCGTTCAAGATCC-1	0.00561224
	wu42_CCTTCGATCGCCTGTT-1	0.286861		wu30_GTCCTCATCCTGTAGA-1	0.182653
	wu42_CCTCAGTCAGACGCCT-1	0.517553		wu30_GTCATTTCAAAGCAAT-1	0.838776
	wu42_CCTCAGTCAACGCACC-1	0.865597		wu30_GTAGGCCGTCTCCCTA-1	0.960204
	wu42_CCTATTACAAGCCTAT-1	0.238716		wu30_GTAGGCCCACCAGTTA-1	0.109184
	wu42_CCTACCAGTACAGCAG-1	0.237713		wu30_GTACGTACAAGACGTG-1	0.679592
	wu42_CCGTACTTCTGCTGTC-1	0.425276		wu30_GGTGCGTTCGTTACAG-1	0.179592
	wu42_CCGTACTCATATGGTC-1	0.901705		wu30_GGGTCTGGTAGAAGGA-1	0.465306
	wu42_CCGGTAGAGTGTACGG-1	0.27984		wu30_GGAGCAAGTTATCGGT-1	0.896939
	wu42_CCGGGATGTTTGTTTC-1	0.379137		wu30_GGACAAGAGGCTCAGA-1	0.907143
	wu42_CCCATACCAGGTCTCG-1	0.343029		wu30_GCTTCCACATTTGCCC-1	0.932653
	wu42_CCCAGTTTCAACGAAA-1	0.182548		wu30_GCTGCTTGTTAGAACA-1	0.0989796
	wu42_CCCAATCCACGCTTTC-1	0.524574		wu30_GCTGCAGTCATCACCC-1	0.00459184
	wu42_CCCAATCCACCATGTA-1	0.646941		wu30_GCGCCAAGTCGCGGTT-1	0.553061
	wu42_CCATTCGGTCCTGCTT-1	0.108325		wu30_GCGCAACTCTAGAGTC-1	0.991837
	wu42_CCATTCGCAGCTGTAT-1	0.515547		wu30_GCGCAACAGATCTGCT-1	0.990816
	wu42_CCAGCGATCTGCGACG-1	0.312939		wu30_GCCTCTATCGGACAAG-1	0.00561224
	wu42_CCAGCGAAGTGTTTGC-1	0.598796		wu30_GCAGTTAGTAAGCACG-1	0.946939
	wu42_CCAGCGAAGACGACGT-1	0.633902		wu30_GATCTAGCAATGAAAC-1	0.0204082
	wu42_CCAATCCCACTGTGTA-1	0.540622		wu30_GATCAGTCAGCTATTG-1	0.00459184
	wu42_CATTATCTCCGTCATC-1	0.407222		wu30_GACTAACTCACAATGC-1	0.959184
	wu42_CATGCCTTCAGCCTAA-1	0.131394		wu30_GAAGCAGTCCAAGTAC-1	0.583673
	wu42_CATGACAAGATGAGAG-1	0.200602		wu30_CTTTGCGGTGCCTGGT-1	0.995918
	wu42_CATATTCTCAGCGATT-1	0.741224		wu30_CTTGGCTCACAGCGTC-1	0.000510204
	wu42_CATATGGCAAGCCATT-1	0.21665		wu30_CTTAACTGTGTATGGG-1	0.0734694
	wu42_CAGTCCTCATACTACG-1	0.217653		wu30_CTTAACTGTAGATTAG-1	0.99898
	wu42_CAGTCCTCACTTCTGC-1	0.348044		wu30_CTGCCTATCTGAAAGA-1	0.226531
	wu42_CAGGTGCCAGACAGGT-1	0.589769		wu30_CTCGTCACAGATTGCT-1	0.181633
	wu42_CAGCTGGGTAGATTAG-1	0.00200602		wu30_CTCGTACCAGATAATG-1	0.981633
	wu42_CAGCTGGAGTGTCCCG-1	0.194584		wu30_CTCCTAGGTAAAGTCA-1	0.29898
	wu42_CAGCGACGTCACCCAG-1	0.252758		wu30_CGGACTGCAAGTTCTG-1	0.979592
	wu42_CAGCCGATCACTTCAT-1	0.0290873		wu30_CGCCAAGAGCTTCGCG-1	0.996939
	wu42_CAGCAGCAGGGAAACA-1	0.420261		wu30_CGAGCACAGCTGTCTA-1	0.994898
	wu42_CAGAGAGAGGACAGCT-1	0.38014		wu30_CGACTTCTCTGGCGAC-1	0.67551
	wu42_CACCTTGGTTTCGCTC-1	0.900702		wu30_CCTAGCTGTCAAACTC-1	0.955102
	wu42_CACCAGGTCGCCCTTA-1	0.511535		wu30_CCTAAAGAGTGTTAGA-1	0.933673
	wu42_CACATAGTCTTGCAAG-1	0.476429		wu30_CCCAATCGTCCATGAT-1	0.615306
	wu42_CACACCTAGTTCGATC-1	0.573721		wu30_CCATTCGTCGCATGGC-1	0.870408
	wu42_CAAGATCCATGTCGAT-1	0.366098		wu30_CCACGGACACCTCGTT-1	0.893878
	wu42_CAAGATCCAAGCTGGA-1	0.239719		wu30_CATGACATCTATCCTA-1	0.347959
	wu42_CAACCAAAGAACTCGG-1	0.145436		wu30_CATCGAATCGCCTGAG-1	0.656122
	wu42_ATTTCTGGTACCAGTT-1	0.158475		wu30_CATCAGAAGGCTATCT-1	0.872449
	wu42_ATTCTACCAGTTTACG-1	0.611836		wu30_CAGGTGCGTTTACTCT-1	0.453061
	wu42_ATGGGAGTCCCATTAT-1	0.30993		wu30_CAGCGACGTCTCTTAT-1	0.993878
	wu42_ATGCGATTCTGACCTC-1	0.660983		wu30_CAGCAGCAGGGTTCCC-1	0.976531
	wu42_ATGAGGGCATGCTGGC-1	0.662989		wu30_CAGATCATCTTGCAAG-1	0.661224
	wu42_ATCTGCCTCTTGAGGT-1	0.201605		wu30_CAGATCACAAGCCTAT-1	0.812245
	wu42_ATCGAGTTCCTCAACC-1	0.479438		wu30_CAGATCAAGGCGCTCT-1	0.262245
	wu42_ATCCGAAAGGCACATG-1	0.00802407		wu30_CACATAGCATGCAACT-1	0.793878
	wu42_ATCCGAAAGCCAGTTT-1	0.611836		wu30_CACAGGCTCTTCAACT-1	0.911224
	wu42_ATCATGGTCCACGCAG-1	0.539619		wu30_CACACTCTCGTACCGG-1	0.994898
	wu42_ATCATGGGTAGGCTGA-1	0.0832497		wu30_CACACCTGTCGACTAT-1	0.991837
	wu42_AGTGAGGTCAGAGGTG-1	0.411234		wu30_CAACCTCTCGTCACGG-1	0.569388
	wu42_AGTCTTTTCTTCATGT-1	0.0611836		wu30_CAACCAACAAATACAG-1	0.837755
	wu42_AGTAGTCTCGTTACAG-1	0.0922768		wu30_ATTCTACCACGAGGTA-1	0.668367
	wu42_AGGGATGCAGCTGTTA-1	0.147442		wu30_ATTATCCCAGGCTCAC-1	0.583673
	wu42_AGGGAGTAGAAGGTGA-1	0.524574		wu30_ATGTGTGCACGCCAGT-1	0.835714
	wu42_AGGCCGTAGCCGGTAA-1	0.480441		wu30_ATCCGAATCGTGGGAA-1	0.402041
	wu42_AGGCCACCACCACCAG-1	0.520562		wu30_ATCCGAACACAGGAGT-1	0.983673
	wu42_AGCTCTCAGCTGAACG-1	0.0351053		wu30_ATCATGGGTGTAAGTA-1	0.988776
	wu42_AGCGTATTCCAGATCA-1	0.136409		wu30_ATCATCTTCTGCTGCT-1	0.962245
	wu42_AGCGGTCCACTCAGGC-1	0.0882648		wu30_ATAGACCAGAGGGATA-1	0.805102
	wu42_AGCCTAAAGTCGCCGT-1	0.242728		wu30_ATAACGCGTCGACTAT-1	0.784694
	wu42_AGCATACCAGGATTGG-1	0.146439		wu30_AGTGTCAGTGTCGCTG-1	0.257143
	wu42_AGCAGCCAGCGTTCCG-1	0.540622		wu30_AGGGTGAAGTGATCGG-1	0.690816
	wu42_AGAGCTTTCTACCTGC-1	0.683049		wu30_AGCTTGATCCGCGCAA-1	0.904082
	wu42_AGAGCGAGTCCTCCAT-1	0.184554		wu30_AGCGTATTCTTTAGGG-1	0.961224
	wu42_AGAGCGACACGCCAGT-1	0.545637		wu30_AGCGTATCAGCTGGCT-1	0.187755
	wu42_AGAATAGTCACGCATA-1	0.363089		wu30_AGCCTAAAGTACGATA-1	0.00408163
	wu42_ACTTACTAGTTAGGTA-1	0.479438		wu30_AGCAGCCGTCTGCGGT-1	0.877551
	wu42_ACTGCTCAGCAGCGTA-1	0.179539		wu30_AGATCTGAGACACTAA-1	0.0214286
	wu42_ACTGATGTCGCACTCT-1	0.395186		wu30_AGACGTTGTCTCTCGT-1	0.186735
	wu42_ACTATCTAGTACCGGA-1	0.0581745		wu30_ACTTACTGTTAAGAAC-1	1
	wu42_ACTATCTAGGGAGTAA-1	0.937813		wu30_ACGGGTCTCAGAGACG-1	0.957143
	wu42_ACGGGCTGTGTGCGTC-1	0.170512		wu30_ACGCCAGCATCCGCGA-1	0.678571
	wu42_ACGCCAGGTTCTGTTT-1	0.442327		wu30_ACGCAGCTCATATCGG-1	0
	wu42_ACGATGTTCCTTGGTC-1	0.290873		wu30_ACCCACTCACAGCCCA-1	0.939796
	wu42_ACGATGTTCCAAAGTC-1	0.320963		wu30_ACCCACTAGCCGCCTA-1	0.85
	wu42_ACGAGCCGTGTATGGG-1	0.531595		wu30_AAGGTTCGTCCGTTAA-1	0.503061
	wu42_ACCTTTAAGGAATCGC-1	0.0702106		wu30_AAGGTTCCATACTACG-1	0.99898
	wu42_ACATCAGTCAGCAACT-1	0.727182		wu30_AAGCCGCGTTATGTGC-1	0.00561224
	wu42_ACACCGGTCCCTGACT-1	0.389168		wu30_AAGACCTCAGACACTT-1	0.4
	wu42_ACACCAATCAGCTGGC-1	0.301906		wu30_AACTCTTCACTTGGAT-1	0.945918
	wu42_AATCGGTTCACCACCT-1	0.369107		wu30_AACCGCGGTCGACTGC-1	0.682653
	wu42_AATCCAGTCTATCGCC-1	0.27984		wu30_AACCGCGCACTATCTT-1	0.967347
	wu42_AATCCAGAGAGGACGG-1	0.38014		wu30_AACCATGGTAGCGCAA-1	0.665306
	wu42_AAGGCAGTCTGAGGGA-1	0.60682		wu30_AAAGTAGGTACCGAGA-1	0.984694
	wu42_AAGCCGCGTCGGCACT-1	0.625878		wu29_TTCTCAATCAGAAATG-1	0.446939
	wu42_AAGACCTAGGCCCTCA-1	0.421264		wu29_GTGCGGTAGCATGGCA-1	0.169388
	wu42_AACTTTCAGTTAACGA-1	0.0822467		wu29_CCGTGGATCCTCCTAG-1	0.0510204
	wu42_AACTGGTTCTCGGACG-1	0.82347		wu29_CATTATCCATGGATGG-1	0.166327
	wu42_AACTCCCCAAATTGCC-1	0.0912738		wu29_ACGGGTCGTGGTCCGT-1	0.115306
	wu42_AACTCCCAGACTAGAT-1	0.232698		wu29_AAACGGGGTCATATCG-1	0.22449
	wu42_AACTCAGGTGTCCTCT-1	0.552658		wu28_TCGTACCGTCATGCCG-1	0.544898
	wu42_AACTCAGGTGGTACAG-1	0.235707		wu28_TACCTATAGAGACTTA-1	0.0510204
	wu42_AACTCAGGTATATGGA-1	0.792377		wu28_GTTCATTTCTATCCTA-1	0.0117347
	wu42_AACTCAGGTAAAGTCA-1	0.694082		wu28_ACGGCCAGTTGTCGCG-1	0.834694
	wu42_AACCGCGTCGTAGGAG-1	0.232698		wu27_TTCCCAGGTGATGATA-1	0.985714
	wu42_AACCATGGTAAGGGCT-1	0.563691		wu27_TGCCCATTCGGAAACG-1	0.438776
	wu42_AACACGTTCAGTGTTG-1	0.496489		wu27_TGAGGGATCCGTAGGC-1	0.984694
	wu42_AACACGTAGACAGGCT-1	0.580742		wu27_TCTGGAAGTCAAAGCG-1	0.207143
	wu42_AAATGCCCACCCAGTG-1	0.392177		wu27_TCCCGATTCATCGGAT-1	0.395918
	wu42_AAAGATGTCTCAAACG-1	0.167503		wu27_TCCCGATCACGGTAGA-1	0.997959
	wu42_AAACCTGCATCCCACT-1	0.293882		wu27_GTTACAGCATCTGGTA-1	0.441837
	wu39_TTTGTCATCTCTGAGA-1	0.922768		wu27_GTGCTTCTCCTATTCA-1	0.964286
	wu39_TTTGTCATCTCCCTGA-1	0.511535		wu27_GTGAAGGGTATTAGCC-1	0.715306
	wu39_TTTGTCATCCCAAGAT-1	0.973922		wu27_GTCACGGGTGCATCTA-1	0.992857
	wu39_TTTGTCAGTGGTCCGT-1	0.689067		wu27_GTACTCCTCTATCGCC-1	0.992857
	wu39_TTTGTCAGTGCGCTTG-1	0.878636		wu27_GGGCATCCAATGAATG-1	0.385714
	wu39_TTTGTCAGTCATGCCG-1	0.951856		wu27_GATCGCGGTCTTCTCG-1	0.15102
	wu39_TTTGTCAAGCCAACAG-1	0.607823		wu27_GAGCAGACACCAGCAC-1	0.152041
	wu39_TTTGGTTTCTCAACTT-1	0.252758		wu27_CTTGGCTTCCTGCCAT-1	0.133673
	wu39_TTTGGTTTCGTATCAG-1	0.624875		wu27_CTTAGGACACTCAGGC-1	0.261224
	wu39_TTTGGTTTCGGTTAAC-1	0.967904		wu27_CTTAACTAGACAAAGG-1	0.504082
	wu39_TTTGGTTTCGGGAGTA-1	0.661986		wu27_CGGTTAAAGCGCCTCA-1	0.481633
	wu39_TTTGGTTTCGCGATCG-1	0.171515		wu27_CCTTACGAGCTCCTTC-1	0.995918
	wu39_TTTGGTTGTTTGTTTC-1	0.992979		wu27_CCGGGATTCTCTAGGA-1	0.122449
	wu39_TTTGGTTGTTACGCGC-1	0.985958		wu27_CAGTCCTCAGTATAAG-1	0.803061
	wu39_TTTGGTTGTGTGCGTC-1	0.867603		wu27_CAGCTAAGTCTCTCTG-1	0.32551
	wu39_TTTGGTTGTCTGCCAG-1	0.988967		wu27_CAGCAGCAGTTAACGA-1	0.256122
	wu39_TTTGGTTCATTATCTC-1	0.870612		wu27_CAACCTCCAGCATGAG-1	0.280612
	wu39_TTTGGTTCAGTAAGAT-1	0.0631896		wu27_ATTCTACAGTACGTTC-1	0.995918
	wu39_TTTGGTTCAGATAATG-1	0.965898		wu27_ACGCAGCTCACGCGGT-1	0.822449
	wu39_TTTGGTTCACCGAATT-1	0.503511		wu27_AACTGGTGTCAAACTC-1	0.587755
	wu39_TTTGGTTCACAACGTT-1	0.924774		wu27_AACTCCCGTTGCGTTA-1	0.361224
	wu39_TTTGGTTAGACTTTCG-1	0.749248		wu27_AACCATGAGCTGAAAT-1	0.990816
	wu39_TTTGCGCTCTTGACGA-1	0.978937		wu26_TCTTCGGAGTGACATA-1	0.907143
	wu39_TTTGCGCGTCAGATAA-1	0.40321		wu26_GCGCCAAGTTTGACAC-1	0.919388
	wu39_TTTGCGCGTAAGGGAA-1	0.59679		wu26_CTTACCGTCGCTGATA-1	0.929592
	wu39_TTTGCGCGTAAGAGAG-1	0.209629		wu26_CTACACCCAGACGCCT-1	0.168367
	wu39_TTTGCGCCATAGTAAG-1	0.983952		wu26_CGTGTCTTCTTGCAAG-1	0.552041
	wu39_TTTGCGCCACCCATTC-1	0.422267		wu26_CGATCGGAGAAACCAT-1	0.767347
	wu39_TTTGCGCCACAGGTTT-1	0.814443		wu26_CGAGCCACAAGTAATG-1	0.290816
	wu39_TTTGCGCCAACTTGAC-1	0.927783		wu26_CGAGCACAGTTTGCGT-1	0.879592
	wu39_TTTGCGCCAAAGGTGC-1	0.772317		wu24_TTTGGTTAGATGTGGC-1	0.0117347
	wu39_TTTGCGCAGTGGAGTC-1	0.214644		wu24_TTGAACGTCCGAGCCA-1	0.00969388
	wu39_TTTGCGCAGGAGTCTG-1	0.0902708		wu24_TGCCCTAAGGTGCTAG-1	0.0204082
	wu39_TTTGCGCAGCCACTAT-1	0.603811		wu24_GTCACGGCACCGAATT-1	0.0867347
	wu39_TTTCCTCTCTTTAGGG-1	0.523571		wu24_GTCACGGAGTACTTGC-1	0.25
	wu39_TTTCCTCTCTGTTGAG-1	0.819458		wu24_GGATGTTGTGTAAGTA-1	0.85
	wu39_TTTCCTCTCTCCCTGA-1	0.691073		wu24_GCTTCCAAGAGGTAGA-1	0.383673
	wu39_TTTCCTCTCGTTTGCC-1	0.996991		wu24_GCTGCAGGTATCGCAT-1	0.00459184
	wu39_TTTCCTCTCGTCCGTT-1	0.775326		wu24_GCGCGATCATGCCCGA-1	0.0418367
	wu39_TTTCCTCTCGGACAAG-1	0.966901		wu24_GCAGTTAGTGGTAACG-1	0.00663265
	wu39_TTTCCTCTCATACGGT-1	0.331996		wu24_GAAGCAGCATTTGCCC-1	0.00714286
	wu39_TTTCCTCGTCTCTCGT-1	0.726179		wu24_AGTGGGAGTCTAGCCG-1	0.0244898
	wu39_TTTCCTCGTCGCATAT-1	0.424273		wu24_AACTCTTCAAGCGCTC-1	0.0683673
	wu39_TTTCCTCGTACCGAGA-1	0.746239		wu23_TCAATCTAGATCACGG-1	0.00663265
	wu39_TTTCCTCCATACGCCG-1	0.768305		wu23_GTCTTCGCACCCTATC-1	0.354082
	wu39_TTTCCTCCAGTCAGAG-1	0.952859		wu23_CACACTCAGAATTCCC-1	0.0117347
	wu39_TTTCCTCCAGCTTCGG-1	0.997994		wu23_ACGATGTGTTCGTTGA-1	0.761224
	wu39_TTTCCTCAGTCACGCC-1	0.181545		wu22_TGACGGCGTTACCAGT-1	0.677551
	wu39_TTTCCTCAGGGCATGT-1	0.182548		wu22_GCAATCAGTCTCTCTG-1	0.781633
	wu39_TTTCCTCAGGCATTGG-1	0.983952		wu22_CATTCGCCAATAAGCA-1	0.97449
	wu39_TTTCCTCAGAGTACCG-1	0.980943		wu22_ATCATGGAGTCCGGTC-1	0.417347
	wu39_TTTCCTCAGAAACCTA-1	0.974925		wu22_ACTGCTCGTGACCAAG-1	0.97449
	wu39_TTTATGCTCTCGCTTG-1	0.182548		wu22_ACACTGAAGGCATGTG-1	0.241837
	wu39_TTTATGCTCTAACCGA-1	0.963892		wu18_TATGCCCCAACCGCCA-1	0.189796
	wu39_TTTATGCTCAGGTTCA-1	0.342026		wu18_TACGGTAAGCAGACTG-1	0.305102
	wu39_TTTATGCTCAGCACAT-1	0.467402		wu18_GTACTCCGTGGCTCCA-1	0.0887755
	wu39_TTTATGCGTTGCGCAC-1	0.956871		wu18_GAGCAGAAGTGTTTGC-1	0.212245
	wu39_TTTATGCGTTCCATGA-1	0.995988		wu18_GACTACACATATGCTG-1	0.162245
	wu39_TTTATGCGTTCAGACT-1	0.481444		wu18_GACCAATTCCAGATCA-1	0.435714
	wu39_TTTATGCGTTAAGGGC-1	0.972919		wu18_GAATAAGTCACAAACC-1	0.0117347
	wu39_TTTATGCGTGACGCCT-1	0.872618		wu18_CTTAGGATCGTGTAGT-1	0.953061
	wu39_TTTATGCGTCAGAGGT-1	0.873621		wu18_CTCAGAATCGCAAACT-1	0.247959
	wu39_TTTATGCGTACGAAAT-1	0.184554		wu18_CTAGCCTTCTATGTGG-1	0.537755
	wu39_TTTATGCCATACTACG-1	0.204614		wu18_CGACCTTAGACGACGT-1	0.559184
	wu39_TTTATGCCAATCGGTT-1	0.644935		wu18_CATCAGATCTGGGCCA-1	0.213265
	wu39_TTTATGCAGTCCAGGA-1	0.947844		wu18_ATGTGTGGTAAGTTCC-1	0.743878
	wu39_TTTATGCAGTAGCGGT-1	0.624875		wu18_AGGTCATGTCTCTCGT-1	0.618367
	wu39_TTTACTGTCTGAGGGA-1	0.973922		wu18_AGGCCGTCAAGCGCTC-1	0.696939
	wu39_TTTACTGTCCCTAATT-1	0.597793		wu18_ACATGGTCACAAGCCC-1	0.74898
	wu39_TTTACTGGTTCAGACT-1	0.995988		wu18_AACGTTGAGAGGACGG-1	0.89898
	wu39_TTTACTGGTGGTTTCA-1	0.801404		wu16_CTTAACTTCAGCTGGC-1	0.623469
	wu39_TTTACTGGTGCCTGTG-1	0.992979		wu16_AGATTGCCAGATAATG-1	0.609184
	wu39_TTTACTGGTCTTCAAG-1	0.974925		wu16_AGATCTGAGGAGTAGA-1	0.523469
	wu39_TTTACTGGTCGCGGTT-1	0.702106		wu15_GGGTTGCTCCAAACTG-1	0.371429
	wu39_TTTACTGCATATACCG-1	0.990973		wu15_CGACTTCTCCATTCTA-1	0.440816
	wu39_TTTACTGCAGACAAGC-1	0.533601		wu15_CACCACTTCATTCACT-1	0.27551
	wu39_TTTACTGCAAAGCGGT-1	0.248746		wu15_CAACCAATCTAACTCT-1	0.361224
	wu39_TTTACTGAGGGTTTCT-1	0.190572		wu15_ATGTGTGCATAACCTG-1	0.44898
	wu39_TTTACTGAGGGTTCCC-1	0.364092		wu14_TTTGTCATCTCTAAGG-1	0.919388
	wu39_TTTACTGAGCGACGTA-1	0.797392		wu14_TTTGGTTAGATGCGAC-1	0.294898
	wu39_TTTACTGAGACTTTCG-1	0.464393		wu14_TTTACTGAGCGATATA-1	0.879592
	wu39_TTTACTGAGAAGGTTT-1	0.980943		wu14_TTGGAACCAGATTGCT-1	0.427551
	wu39_TTGTAGGTCTTAGCCC-1	0.827482		wu14_TGCGGGTCAGTCAGCC-1	0.869388
	wu39_TTGTAGGTCTCGAGTA-1	0.76329		wu14_TGAGCATCAAGTAGTA-1	0.486735
	wu39_TTGTAGGTCCTCAACC-1	0.126379		wu14_TCTCATAGTCTTTCAT-1	0.993878
	wu39_TTGTAGGTCAGGCAAG-1	0.778335		wu14_TCGCGTTCAATAGAGT-1	0.319388
	wu39_TTGTAGGTCACATGCA-1	0.748245		wu14_TCAATCTGTGGTCTCG-1	0.553061
	wu39_TTGTAGGGTCTTCTCG-1	0.927783		wu14_TAGCCGGTCCGCAAGC-1	0.534694
	wu39_TTGTAGGCATGGTAGG-1	0.411234		wu14_GGCTCGAGTTGTGGCC-1	0.262245
	wu39_TTGTAGGCATAGTAAG-1	0.962889		wu14_GGATTACCATGGTTGT-1	0.972449
	wu39_TTGTAGGCAACGCACC-1	0.889669		wu14_GCTTGAACAATTGCTG-1	0.64898
	wu39_TTGTAGGAGCGCCTTG-1	0.81344		wu14_GCTGCAGAGAAGGCCT-1	0.555102
	wu39_TTGTAGGAGAGCAATT-1	0.967904		wu14_GCGGGTTTCTTACCGC-1	0.386735
	wu39_TTGGCAAGTCGACTGC-1	0.637914		wu14_CTGGTCTCACGGCTAC-1	0.72449
	wu39_TTGGCAACAGCGTCCA-1	0.689067		wu14_CTACCCATCTACGAGT-1	0.908163
	wu39_TTGGCAACACGAAACG-1	0.353059		wu14_CTACCCAAGATGAGAG-1	0.447959
	wu39_TTGGCAAAGTACGCCC-1	0.928786		wu14_CGTGTCTAGGCATGGT-1	0.60102
	wu39_TTGGCAAAGGGTGTTG-1	0.901705		wu14_CGGTTAAAGGCTCAGA-1	0.973469
	wu39_TTGGCAAAGGCAATTA-1	0.996991		wu14_CGGAGCTCATGATCCA-1	0.910204
	wu39_TTGGCAAAGATGTCGG-1	0.923771		wu14_CGCTTCAAGATGAGAG-1	0.440816
	wu39_TTGGAACTCCTCATTA-1	0.90672		wu14_CGCGTTTGTACCGAGA-1	0.7
	wu39_TTGGAACTCATCGCTC-1	0.955868		wu14_CGCGTTTAGCTGAAAT-1	0.608163
	wu39_TTGGAACTCAGAAATG-1	0.95988		wu14_CGAGAAGGTGTTAAGA-1	0.8
	wu39_TTGGAACGTCGCCATG-1	0.758275		wu14_CCTAAAGAGCTCCTCT-1	0.585714
	wu39_TTGGAACAGGTGTGGT-1	0.991976		wu14_CCCATACGTCTAAAGA-1	0.15102
	wu39_TTGCGTCTCTTCGGTC-1	0.625878		wu14_CATCAAGTCCGTCAAA-1	0.807143
	wu39_TTGCGTCTCAGATAAG-1	0.975928		wu14_ATCCACCTCATAACCG-1	0.0316327
	wu39_TTGCGTCTCACATGCA-1	0.392177		wu14_ATCACGACAGATTGCT-1	0.42551
	wu39_TTGCGTCTCACATACG-1	0.334002		wu14_ATAACGCCAGGTTTCA-1	0.979592
	wu39_TTGCGTCTCAACCATG-1	0.945838		wu14_ATAACGCAGAGATGAG-1	0.245918
	wu39_TTGCGTCGTCAGAGGT-1	0.2668		wu14_AGGTCATAGTACGATA-1	0.938776
	wu39_TTGCGTCCATTTCACT-1	0.963892		wu14_ACTGAGTGTATTCTCT-1	0.72449
	wu39_TTGCGTCCATTAGCCA-1	0.835507		wu14_ACGGGTCCACATAACC-1	0.576531
	wu39_TTGCGTCAGGTGCACA-1	0.581745		wu14_ACGGGTCAGTGTCTCA-1	0.559184
	wu39_TTGCGTCAGGTGACCA-1	0.957874		wu14_ACGGGTCAGTAGGTGC-1	0.885714
	wu39_TTGCGTCAGGCGCTCT-1	0.892678		wu14_ACGCCGAAGTGTACTC-1	0.429592
	wu39_TTGCGTCAGCGCCTTG-1	0.995988		wu14_AACTCCCTCGGCGCAT-1	0.502041
	wu39_TTGCGTCAGCCAGTAG-1	0.436309		wu07_TTTCCTCCAACACCCG-1	0.855102
	wu39_TTGCGTCAGAGGGATA-1	0.288867		wu07_TTCGGTCGTAGTACCT-1	0.383673
	wu39_TTGCCGTTCACAATGC-1	0.935807		wu07_TGGGCGTAGTGTACTC-1	0.994898
	wu39_TTGCCGTGTTCCACGG-1	0.172518		wu07_TGGGAAGGTCCCGACA-1	0.327551
	wu39_TTGCCGTCACCACCAG-1	0.330993		wu07_TGGCTGGCACCAGGCT-1	0.479592
	wu39_TTGCCGTCAAGGTGTG-1	0.109328		wu07_TGACGGCGTCAGTGGA-1	0.371429
	wu39_TTGCCGTAGCCAGGAT-1	0.419258		wu07_TCTATTGCAGATAATG-1	0.833673
	wu39_TTGACTTTCTCGAGTA-1	0.249749		wu07_TCTATTGAGAGAGCTC-1	0.578571
	wu39_TTGACTTGTCTCTTAT-1	0.77332		wu07_TAAGAGATCTCCGGTT-1	0.305102
	wu39_TTGACTTGTCTAAAGA-1	0.827482		wu07_GGCTGGTAGATGGGTC-1	0.0117347
	wu39_TTGACTTGTCCAGTTA-1	0.941825		wu07_GGACAGAGTTAAGGGC-1	0.358163
	wu39_TTGACTTGTCAATACC-1	0.990973		wu07_GCACATACATTCCTGC-1	0.991837
	wu39_TTGACTTGTAGGCTGA-1	0.533601		wu07_GATGAGGTCACAGGCC-1	0.0785714
	wu39_TTGACTTGTAGCTCCG-1	0.970913		wu07_GATCTAGAGTGTTGAA-1	0.595918
	wu39_TTGACTTCATCGATGT-1	0.995988		wu07_GATCGATTCGGCGCAT-1	0.378571
	wu39_TTGACTTCATAGGATA-1	0.852558		wu07_GAGTCCGAGCTGAAAT-1	0.094898
	wu39_TTGACTTCATACTACG-1	0.898696		wu07_GACCTGGCACCAGGCT-1	0.585714
	wu39_TTGACTTCAAGTCTGT-1	0.828485		wu07_CTAGCCTCAGCTCGCA-1	0.706122
	wu39_TTGACTTAGTGATCGG-1	0.535607		wu07_CGTCACTCAGCAGTTT-1	0.995918
	wu39_TTGAACGTCTCGTATT-1	0.880642		wu07_CGCGTTTAGGCGACAT-1	0.966327
	wu39_TTGAACGTCAAGGTAA-1	0.351053		wu07_CGACTTCAGCACCGTC-1	0.960204
	wu39_TTGAACGGTCAGAATA-1	0.996991		wu07_CCTTACGGTTCGGGCT-1	0.30102
	wu39_TTGAACGGTACCAGTT-1	0.978937		wu07_CCGTGGAGTCGACTAT-1	0.99898
	wu39_TTGAACGCATGTCTCC-1	0.267803		wu07_CCGGGATCACATGACT-1	0.354082
	wu39_TTGAACGCAGGTCCAC-1	0.708124		wu07_CCATTCGCACTGTGTA-1	0.891837
	wu39_TTGAACGCAGGATCGA-1	0.608826		wu07_CATTCGCCAGCGTAAG-1	0.65
	wu39_TTGAACGCAATCTACG-1	0.95988		wu07_CAGTCCTTCCAAATGC-1	0.72449
	wu39_TTCTTAGTCGGCGGTT-1	0.759278		wu07_CAGTCCTAGTGAATTG-1	0.89898
	wu39_TTCTTAGTCCTAGTGA-1	0.97994		wu07_CAGAGAGCATTGGTAC-1	0.944898
	wu39_TTCTTAGTCCACGTTC-1	0.930792		wu07_CAAGGCCGTGGGTATG-1	0.489796
	wu39_TTCTTAGTCCAATGGT-1	0.91675		wu07_ATTTCTGGTTACTGAC-1	0.12551
	wu39_TTCTTAGTCATATCGG-1	0.338014		wu07_AGCTTGACAAGCCTAT-1	0.387755
	wu39_TTCTTAGGTGCAGACA-1	0.997994		wu07_AGCATACTCCAGAGGA-1	0.797959
	wu39_TTCTTAGGTCTTCAAG-1	0.974925		wu07_AGCATACCATTCTCAT-1	0.268367
	wu39_TTCTTAGGTCAGGACA-1	0.336008		wu07_ACTGATGAGAGCCTAG-1	0.107143
	wu39_TTCTTAGGTATCGCAT-1	0.478435		wu07_ACGGCCAGTCAGCTAT-1	0.126531
	wu39_TTCTTAGCAATGTAAG-1	0.994985		wu07_ACGGAGATCCTTGCCA-1	0.462245
	wu39_TTCTTAGCAAGCCCAC-1	0.492477		wu07_ACACCAAGTCTTGATG-1	0.85102
	wu39_TTCTTAGCAAAGCGGT-1	0.942828		wu07_AAAGTAGGTGCAACTT-1	0.0571429
	wu39_TTCTTAGAGCTTATCG-1	0.797392		wu07_AAAGCAATCATTTGGG-1	0.452041
	wu39_TTCTTAGAGAAACGCC-1	0.787362		wu04_ACGTCAATCTTGAGAC-1	0.0214286
	wu39_TTCTCCTTCCGAAGAG-1	0.859579		wu02_TTTGTCAGTTCCTCCA-1	0.245918
	wu39_TTCTCCTGTCTGATTG-1	0.678034		wu02_TTCTACAAGTATCTCG-1	0.521429
	wu39_TTCTCCTGTCGTGGCT-1	0.992979		wu02_TTCCCAGAGTAAGTAC-1	0.376531
	wu39_TTCTCCTGTCGCATCG-1	0.990973		wu02_TCGCGAGGTATAATGG-1	0.12449
	wu39_TTCTCCTGTCAGGACA-1	0.264794		wu02_TCCCGATCATGGTTGT-1	0.0816327
	wu39_TTCTCCTCAGGCTCAC-1	0.578736		wu02_GTGCATATCCCGGATG-1	0.67551
	wu39_TTCTCCTCAGGAACGT-1	0.0932798		wu02_GTAACGTCACGGCCAT-1	0.166327
	wu39_TTCTCCTCAATGGTCT-1	0.908726		wu02_GGCGTGTTCAGCACAT-1	0.306122
	wu39_TTCTCCTAGCCATCGC-1	0.928786		wu02_GGAGCAACACCGTTGG-1	0.172449
	wu39_TTCTCCTAGACATAAC-1	0.973922		wu02_GCATGTACAGGCAGTA-1	0.164286
	wu39_TTCTCAATCGACCAGC-1	0.379137		wu02_GCATGATCATTAGGCT-1	0.072449
	wu39_TTCTCAATCCGAAGAG-1	0.973922		wu02_GCACATATCCAGTAGT-1	0.305102
	wu39_TTCTCAATCAAGATCC-1	0.929789		wu02_GATTCAGGTGCCTGCA-1	0.736735
	wu39_TTCTCAAGTTAGATGA-1	0.899699		wu02_GACAGAGCAGACAAGC-1	0.911224
	wu39_TTCTCAAGTCCATCCT-1	0.378134		wu02_CTCGGAGTCCGCATCT-1	0.957143
	wu39_TTCTCAAGTAAGTTCC-1	0.192578		wu02_CTCCTAGTCTAACGGT-1	0.243878
	wu39_TTCTCAACATGTAGTC-1	0.929789		wu02_CTAAGACTCCCTTGTG-1	0.304082
	wu39_TTCTCAACATGCCCGA-1	0.993982		wu02_CGTTGGGGTACGAAAT-1	0.267347
	wu39_TTCTCAACATCATCCC-1	0.140421		wu02_CGTCCATGTGTGGCTC-1	0.0295918
	wu39_TTCTCAACAGGAATGC-1	0.975928		wu02_CGAGCCATCTTAGCCC-1	0.797959
	wu39_TTCTCAACAATGGACG-1	0.922768		wu02_CGAGAAGAGGACTGGT-1	0.460204
	wu39_TTCTCAACAAGGCTCC-1	0.898696		wu02_CGACTTCCAAGGACTG-1	0.477551
	wu39_TTCTCAAAGTGTCCAT-1	0.744233		wu02_CCTTTCTGTGAGCGAT-1	0.267347
	wu39_TTCTCAAAGTACGTTC-1	0.751254		wu02_CCGGGATTCAAACCAC-1	0.163265
	wu39_TTCTCAAAGCGATAGC-1	0.976931		wu02_CAGAATCAGATCTGCT-1	0.167347
	wu39_TTCTCAAAGATCTGAA-1	0.747242		wu02_ATTACTCAGTCGTACT-1	0.0183673
	wu39_TTCTCAAAGAGCCCAA-1	0.0782347		wu02_ATCCACCGTAGCGCAA-1	0.989796
	wu39_TTCTCAAAGACTAGAT-1	0.955868		wu02_AGCAGCCGTGGCAAAC-1	0.256122
	wu39_TTCTCAAAGACGACGT-1	0.94985		wu02_AGCAGCCAGTAAGTAC-1	0.182653
	wu39_TTCTCAAAGACAAAGG-1	0.502508		wu02_AGAGTGGAGTACCGGA-1	0.527551
	wu39_TTCTACATCTTGGGTA-1	0.942828		wu02_ACGGGTCGTGATGATA-1	0.185714
	wu39_TTCTACATCTCGAGTA-1	0.97994		wu02_ACGGAGAAGATGTTAG-1	0.12449
	wu39_TTCTACAGTTGCTCCT-1	0.517553		wu02_ACCGTAACAGATCTGT-1	0.471429
	wu39_TTCTACAGTTATCGGT-1	0.968907		wu02_ACCCACTGTCCATGAT-1	0.338776
	wu39_TTCTACAGTCATCCCT-1	0.505517		wu02_ACATGGTAGGACAGCT-1	0.135714
	wu39_TTCTACACATGACATC-1	0.973922		wu02_AAGGCAGAGCGATAGC-1	0.00561224
	wu39_TTCTACACACTTGGAT-1	0.345035		wu02_AAAGTAGAGGTTACCT-1	0.270408
	wu39_TTCTACAAGTACGCCC-1	0.981946		wu01_TTTGGTTTCCTCAATT-1	0.970408
	wu39_TTCTACAAGGTGTTAA-1	0.972919		wu01_TTTGGTTCATCATCCC-1	0.613265
	wu39_TTCTACAAGCTAGGCA-1	0.92678		wu01_TTTGCGCCACGAAACG-1	0.623469
	wu39_TTCTACAAGAGCTGCA-1	0.988967		wu01_TTTGCGCAGGACAGAA-1	0.10102
	wu39_TTCGGTCTCCTAAGTG-1	0.904714		wu01_TTGTAGGTCTCGCTTG-1	0.022449
	wu39_TTCGGTCGTCCAACTA-1	0.911735		wu01_TTGGAACCATGGAATA-1	0.717347
	wu39_TTCGGTCGTAGGGTAC-1	0.835507		wu01_TTGGAACCAAAGCAAT-1	0.412245
	wu39_TTCGGTCGTACGCTGC-1	0.605817		wu01_TTGAACGCACCGGAAA-1	0.0285714
	wu39_TTCGGTCCAGTAGAGC-1	0.726179		wu01_TGGTTCCGTCCGTCAG-1	0.532653
	wu39_TTCGGTCAGTTCGCAT-1	0.185557		wu01_TGGGCGTAGTGCTGCC-1	0.995918
	wu39_TTCGGTCAGCGTGAAC-1	0.985958		wu01_TGGCGCATCCCACTTG-1	0.986735
	wu39_TTCGAAGTCTGCCCTA-1	0.668004		wu01_TGGCGCACAACACGCC-1	0.927551
	wu39_TTCGAAGTCAGTCAGT-1	0.982949		wu01_TGGCGCAAGACGACGT-1	0.362245
	wu39_TTCGAAGTCACTCTTA-1	0.972919		wu01_TGGACGCGTGAAAGAG-1	0.99898
	wu39_TTCGAAGGTTTAAGCC-1	0.940822		wu01_TGGACGCGTCTCTTTA-1	0.994898
	wu39_TTCGAAGGTGCTTCTC-1	0.986961		wu01_TGGACGCAGACAGAGA-1	0.231633
	wu39_TTCGAAGGTACATGTC-1	0.0551655		wu01_TGCTGCTAGTGAATTG-1	0.0244898
	wu39_TTCGAAGGTACAGACG-1	0.87663		wu01_TGCGCAGGTTTGACTG-1	0.935714
	wu39_TTCGAAGCATCTACGA-1	0.845537		wu01_TGCCCTATCTTTCCTC-1	0.464286
	wu39_TTCGAAGCAGTATAAG-1	0.138415		wu01_TGCACCTAGTGGAGAA-1	0.928571
	wu39_TTCGAAGCACCAGTTA-1	0.441324		wu01_TGACTAGAGGGCTTGA-1	0.0346939
	wu39_TTCGAAGCAATCTACG-1	0.190572		wu01_TGACGGCGTAGTAGTA-1	0.537755
	wu39_TTCGAAGCAATAAGCA-1	0.828485		wu01_TGACGGCCATTAGCCA-1	0.55102
	wu39_TTCGAAGCAAGTTCTG-1	0.284855		wu01_TGAAAGACAAAGCGGT-1	0.99898
	wu39_TTCGAAGAGAGACTTA-1	0.485456		wu01_TCTCTAATCTATCCTA-1	0.993878
	wu39_TTCGAAGAGACTAAGT-1	0.250752		wu01_TCTATTGAGCTGTCTA-1	0.782653
	wu39_TTCCCAGTCAGCTGGC-1	0.893681		wu01_TCGGGACTCTTGACGA-1	0.838776
	wu39_TTCCCAGGTTACAGAA-1	0.970913		wu01_TCGCGTTTCAATACCG-1	0.97449
	wu39_TTCCCAGGTGGCGAAT-1	0.653962		wu01_TCGAGGCCAGACTCGC-1	0.980612
	wu39_TTCCCAGGTCTAGCGC-1	0.205617		wu01_TCCCGATAGTCCGGTC-1	0.391837
	wu39_TTCCCAGGTCCTCCAT-1	0.903711		wu01_TCCACACTCCAGTATG-1	0.520408
	wu39_TTCCCAGCATCGTCGG-1	0.970913		wu01_TCAGGTACAGCTGTTA-1	0.360204
	wu39_TTCCCAGCACGGTTTA-1	0.568706		wu01_TCACGAATCTGCGGCA-1	0.371429
	wu39_TTCCCAGCAAGGCTCC-1	0.15346		wu01_TCACGAAAGTACGACG-1	0.997959
	wu39_TTCCCAGAGAGTTGGC-1	0.794383		wu01_TCACAAGTCGCCCTTA-1	0.0418367
	wu39_TTCCCAGAGAAGGGTA-1	0.976931		wu01_TATTACCAGTTATCGC-1	0.485714
	wu39_TTATGCTTCTTGTTTG-1	0.110331		wu01_TATGCCCAGGTGATTA-1	0.785714
	wu39_TTATGCTTCTCTAGGA-1	0.913741		wu01_TAGAGCTTCTGGCGAC-1	0.812245
	wu39_TTATGCTTCTCGCATC-1	0.845537		wu01_TAGACCATCATTGCGA-1	0.992857
	wu39_TTATGCTTCCAGTAGT-1	0.218656		wu01_TACTTACAGGTTACCT-1	0.610204
	wu39_TTATGCTTCCAACCAA-1	0.85657		wu01_TACGGATTCAAAGTAG-1	0.193878
	wu39_TTATGCTTCAACGCTA-1	0.270812		wu01_TACCTTACATGTCGAT-1	0.992857
	wu39_TTATGCTCATTCCTCG-1	0.481444		wu01_TACCTTACAATGGAAT-1	0.996939
	wu39_TTATGCTCATGACGGA-1	0.178536		wu01_TACCTTACAAACCTAC-1	0.997959
	wu39_TTATGCTCATCCCACT-1	0.519559		wu01_TACACGACATGCAACT-1	0.984694
	wu39_TTATGCTCAGTCACTA-1	0.181545		wu01_GTTACAGGTATGCTTG-1	0.235714
	wu39_TTATGCTCAGCCTTTC-1	0.707121		wu01_GTGTTAGCAGGTGCCT-1	0.995918
	wu39_TTATGCTCACATCTTT-1	0.357071		wu01_GTGTGCGCAGGGATTG-1	0.608163
	wu39_TTATGCTAGCTAAGAT-1	0.973922		wu01_GTGAAGGGTCTCTCTG-1	0.343878
	wu39_TTATGCTAGCCCGAAA-1	0.960883		wu01_GTCGTAAGTCCGAATT-1	0.422449
	wu39_TTATGCTAGCCCAACC-1	0.626881		wu01_GTCATTTTCGCAAACT-1	0.373469
	wu39_TTATGCTAGACCGGAT-1	1		wu01_GTAACTGTCAACCAAC-1	0.365306
	wu39_TTAGTTCTCTCAAACG-1	0.677031		wu01_GGTGAAGTCAATCACG-1	0.352041
	wu39_TTAGTTCTCTAACTTC-1	0.895687		wu01_GGTATTGTCAGAGACG-1	0.994898
	wu39_TTAGTTCGTTTGGGCC-1	0.150451		wu01_GGGTTGCCAAGTTCTG-1	0.316327
	wu39_TTAGTTCGTTAAGAAC-1	0.79338		wu01_GGGTCTGGTGTGACGA-1	1
	wu39_TTAGTTCGTGGACGAT-1	0.985958		wu01_GGGTCTGCACAGACAG-1	0.439796
	wu39_TTAGTTCGTCTTGTCC-1	0.802407		wu01_GGGCACTAGGCATGTG-1	0.968367
	wu39_TTAGTTCGTCCTCTTG-1	0.290873		wu01_GGGATGAGTTCCGGCA-1	0.609184
	wu39_TTAGTTCGTATAGTAG-1	0.725176		wu01_GGGATGAAGTGGGATC-1	0.997959
	wu39_TTAGTTCGTAGAAGGA-1	0.495486		wu01_GGGAATGGTATATGAG-1	0.997959
	wu39_TTAGTTCGTACCGTTA-1	0.935807		wu01_GGCTCGAAGGTCATCT-1	0.827551
	wu39_TTAGTTCCATGCCTAA-1	0.452357		wu01_GGACATTTCATCACCC-1	0.990816
	wu39_TTAGTTCCAGGTCGTC-1	0.910732		wu01_GGAACTTCAGACAAAT-1	0.993878
	wu39_TTAGTTCAGTACGTTC-1	0.947844		wu01_GCTTCCATCACTCCTG-1	0.368367
	wu39_TTAGTTCAGGCTAGCA-1	0.18656		wu01_GCTTCCACAGGTCTCG-1	0.253061
	wu39_TTAGTTCAGGATGTAT-1	0.14343		wu01_GCTTCCAAGTAAGTAC-1	0.996939
	wu39_TTAGGCATCAGGCGAA-1	0.631896		wu01_GCTGGGTTCCAAGTAC-1	0.997959
	wu39_TTAGGCATCACTGGGC-1	0.875627		wu01_GCTGGGTAGGAGTACC-1	0.507143
	wu39_TTAGGCATCAACCATG-1	0.660983		wu01_GCGCAGTTCCGCGTTT-1	0.493878
	wu39_TTAGGCATCAACACCA-1	0.961886		wu01_GCGCAGTCAGTAAGAT-1	0.989796
	wu39_TTAGGCAGTTATGTGC-1	0.407222		wu01_GCGCAACCAGTCGATT-1	0.330612
	wu39_TTAGGCAGTGAAATCA-1	0.940822		wu01_GCCAAATAGCGCCTTG-1	0.464286
	wu39_TTAGGCAGTATTCGTG-1	0.154463		wu01_GCATGTATCTTGTCAT-1	0.0642857
	wu39_TTAGGCACAGCCTGTG-1	0.106319		wu01_GCATGTATCATAGCAC-1	0.994898
	wu39_TTAGGCACACGACGAA-1	0.975928		wu01_GCATGATAGGGAAACA-1	0.435714
	wu39_TTAGGCACAAGCCTAT-1	0.93681		wu01_GCATACAAGTAGGCCA-1	0.917347
	wu39_TTAGGCAAGGGAAACA-1	0.20662		wu01_GCACATATCATACGGT-1	0.35
	wu39_TTAGGCAAGGAATCGC-1	0.420261		wu01_GCACATAGTCAGCTAT-1	0.981633
	wu39_TTAGGACTCGGGAGTA-1	0.892678		wu01_GATCTAGGTTTGTTTC-1	0.422449
	wu39_TTAGGACGTTACCAGT-1	0.263791		wu01_GATCGATCAGCGAACA-1	0.363265
	wu39_TTAGGACGTCAGCTAT-1	0.992979		wu01_GACGTGCTCATGCATG-1	0.770408
	wu39_TTAGGACCATTCTTAC-1	0.914744		wu01_GACCTGGTCCGTACAA-1	0.215306
	wu39_TTAGGACCATGCTGGC-1	0.567703		wu01_GACCAATGTTAGATGA-1	0.889796
	wu39_TTAGGACCATCGGACC-1	0.971916		wu01_GACAGAGCATCGTCGG-1	0.785714
	wu39_TTAGGACCAAGGACAC-1	0.908726		wu01_CTTGGCTCACTGTCGG-1	0.929592
	wu39_TTAGGACAGTTAGCGG-1	0.408225		wu01_CTTCTCTGTAAACCTC-1	0.60102
	wu39_TTAGGACAGGACACCA-1	0.904714		wu01_CTTACCGAGCTTATCG-1	1
	wu39_TTAGGACAGCTGAACG-1	0.978937		wu01_CTGAAGTCAAGGTGTG-1	0.0397959
	wu39_TTAGGACAGAGCTATA-1	0.945838		wu01_CTGAAGTAGTGGAGTC-1	0.989796
	wu39_TTAACTCTCCATGAGT-1	0.0611836		wu01_CTGAAACTCGCCCTTA-1	0.271429
	wu39_TTAACTCGTTGTGGCC-1	0.920762		wu01_CTCTGGTCAAGCGCTC-1	0.821429
	wu39_TTAACTCGTGTTTGTG-1	0.98997		wu01_CTCTAATTCCAAACTG-1	0.75
	wu39_TTAACTCGTGTGAAAT-1	0.179539		wu01_CTCGTACGTGCTGTAT-1	0.302041
	wu39_TTAACTCGTGAGCGAT-1	0.974925		wu01_CTCGGAGGTAGCGTGA-1	0.792857
	wu39_TTAACTCCATGGGACA-1	0.567703		wu01_CTAGCCTTCTGCTGCT-1	0.616327
	wu39_TTAACTCCAGCAGTTT-1	0.124373		wu01_CTAGCCTTCGTCTGAA-1	0
	wu39_TTAACTCCACTGCCAG-1	0.967904		wu01_CTAGAGTCACCAGATT-1	0.982653
	wu39_TTAACTCCAATCGAAA-1	0.958877		wu01_CTACGTCCAGGGATTG-1	0.984694
	wu39_TTAACTCCAAACTGTC-1	0.980943		wu01_CTACGTCAGTAGCCGA-1	0.238776
	wu39_TTAACTCAGTGTCTCA-1	0.150451		wu01_CTACATTGTGCGAAAC-1	0.0255102
	wu39_TTAACTCAGTGACATA-1	0.98997		wu01_CTAACTTCAAGTACCT-1	0.37449
	wu39_TTAACTCAGTGAATTG-1	0.736209		wu01_CTAACTTAGTACGTAA-1	0.728571
	wu39_TTAACTCAGATATACG-1	0.470411		wu01_CTAACTTAGCGTCTAT-1	0.847959
	wu39_TTAACTCAGAGCTGCA-1	0.95988		wu01_CGTTGGGCATGGTCAT-1	0.994898
	wu39_TGTTCCGTCTTCCTTC-1	0.461384		wu01_CGTTCTGTCAGGTAAA-1	0.993878
	wu39_TGTTCCGTCTTAACCT-1	0.975928		wu01_CGTTCTGGTCACACGC-1	0.489796
	wu39_TGTTCCGTCTGTCAAG-1	0.835507		wu01_CGTCTACTCGGATGGA-1	0.436735
	wu39_TGTTCCGTCGCCTGAG-1	0.994985		wu01_CGTCTACAGCTTATCG-1	0.991837
	wu39_TGTTCCGTCCGCATCT-1	0.976931		wu01_CGTCCATCATGCCACG-1	0.0397959
	wu39_TGTTCCGTCCCGACTT-1	0.970913		wu01_CGGAGTCGTGGTCTCG-1	0.393878
	wu39_TGTTCCGTCAAGATCC-1	0.977934		wu01_CGGAGCTGTTGTGGAG-1	0.992857
	wu39_TGTTCCGGTTTGGCGC-1	0.982949		wu01_CGGACTGAGTAATCCC-1	0.995918
	wu39_TGTTCCGGTGACGCCT-1	0.334002		wu01_CGGACTGAGCGATAGC-1	0.992857
	wu39_TGTTCCGCATTGTGCA-1	0.943831		wu01_CGGACACGTTGTGGCC-1	0.99898
	wu39_TGTTCCGCAGTCCTTC-1	0.693079		wu01_CGCTTCACAGTAAGAT-1	0.19898
	wu39_TGTTCCGCACAGGAGT-1	0.975928		wu01_CGATGGCGTTTGCATG-1	0.676531
	wu39_TGTTCCGAGGTACTCT-1	0.960883		wu01_CGAGCACCACATGGGA-1	0.963265
	wu39_TGTGTTTTCTGGTATG-1	0.624875		wu01_CGAATGTGTCCAAGTT-1	0.0653061
	wu39_TGTGTTTTCGTTGACA-1	0.943831		wu01_CGAACATTCCATTCTA-1	0.405102
	wu39_TGTGTTTTCGACAGCC-1	0.998997		wu01_CGAACATAGTCCATAC-1	0.95102
	wu39_TGTGTTTGTCTCTTAT-1	0.990973		wu01_CCTTCCCAGTGTTGAA-1	0.99898
	wu39_TGTGTTTCATCGGACC-1	0.953862		wu01_CCGTACTTCAACCATG-1	0.986735
	wu39_TGTGTTTCATCAGTAC-1	0.804413		wu01_CCGGTAGGTTACCAGT-1	0.357143
	wu39_TGTGTTTCAGGGAGAG-1	0.184554		wu01_CCGGGATGTACATGTC-1	0.99898
	wu39_TGTGTTTCAGCTTAAC-1	0.939819		wu01_CCGGGATAGACATAAC-1	0.335714
	wu39_TGTGTTTCACCCAGTG-1	0.816449		wu01_CCCATACGTTGGGACA-1	0.27449
	wu39_TGTGTTTCACACCGCA-1	0.180542		wu01_CCCAGTTCAAGTCATC-1	0.285714
	wu39_TGTGTTTCACACAGAG-1	0.993982		wu01_CCACTACTCCTCTAGC-1	0.990816
	wu39_TGTGTTTCAAGGACTG-1	0.841525		wu01_CCACTACCATTCCTCG-1	0.485714
	wu39_TGTGTTTAGGTCGGAT-1	0.851555		wu01_CCACCTAAGCGTAGTG-1	0.986735
	wu39_TGTGTTTAGGCATGGT-1	0.980943		wu01_CCAATCCTCGGAATCT-1	0.995918
	wu39_TGTGTTTAGCGTAATA-1	0.84654		wu01_CCAATCCAGCGTTTAC-1	0.991837
	wu39_TGTGTTTAGAAAGTGG-1	0.44333		wu01_CATGGCGTCGCTGATA-1	0.993878
	wu39_TGTGGTAGTAGAGCTG-1	0.119358		wu01_CAGTCCTAGATCCCGC-1	0.890816
	wu39_TGTGGTACATACTACG-1	0.993982		wu01_CAGTAACTCGAATGGG-1	0.429592
	wu39_TGTGGTACAGACGCTC-1	0.937813		wu01_CAGAGAGTCGTTGCCT-1	0.979592
	wu39_TGTGGTACACACCGAC-1	0.932798		wu01_CAGAGAGGTCTCCCTA-1	0.957143
	wu39_TGTGGTAAGTTGTAGA-1	0.983952		wu01_CACCTTGTCACGGTTA-1	0.278571
	wu39_TGTGGTAAGCAGCGTA-1	0.8666		wu01_CACAGTACACCGGAAA-1	0.829592
	wu39_TGTGGTAAGAAGGTGA-1	0.966901		wu01_CACACTCCACGTCTCT-1	0.528571
	wu39_TGTCCCAGTTACCAGT-1	0.295888		wu01_CACACAATCACCATAG-1	0.288776
	wu39_TGTCCCAGTCGGCATC-1	0.410231		wu01_CAAGTTGTCATGTAGC-1	0.99898
	wu39_TGTCCCAGTATTAGCC-1	0.262788		wu01_ATTGGTGTCTGATTCT-1	0.323469
	wu39_TGTCCCAGTAATAGCA-1	0.235707		wu01_ATTGGTGGTATAGGTA-1	0.989796
	wu39_TGTCCCACATCGGACC-1	0.971916		wu01_ATTGGACCATCTATGG-1	0.833673
	wu39_TGTCCCAAGGTGCTAG-1	0.125376		wu01_ATTATCCTCCGCATAA-1	0.134694
	wu39_TGTCCCAAGGATTCGG-1	0.986961		wu01_ATGTGTGGTTTGACAC-1	0.671429
	wu39_TGTCCCAAGCTTTGGT-1	0.993982		wu01_ATGGGAGAGGCTAGGT-1	0.405102
	wu39_TGTATTCTCTGGTTCC-1	0.795386		wu01_ATGCGATGTCGAGTTT-1	0.868367
	wu39_TGTATTCTCCTATGTT-1	0.400201		wu01_ATCGAGTCAGACGCCT-1	0.760204
	wu39_TGTATTCTCAGTGTTG-1	0.918756		wu01_ATCCACCCAATGACCT-1	0.545918
	wu39_TGTATTCTCAATCACG-1	0.946841		wu01_AGTGGGAGTAAACCTC-1	0.343878
	wu39_TGTATTCGTCATATCG-1	0.998997		wu01_AGTCTTTCATACGCCG-1	0.794898
	wu39_TGTATTCCATTTCACT-1	0.307924		wu01_AGGGATGAGGGATCTG-1	0.605102
	wu39_TGTATTCCAGTTAACC-1	0.965898		wu01_AGCTCCTTCCAAACTG-1	0.0265306
	wu39_TGTATTCCAGGCTGAA-1	0.96991		wu01_AGCTCCTCAAGCCATT-1	0.877551
	wu39_TGTATTCCAGCTGTTA-1	0.974925		wu01_AGCAGCCCACACGCTG-1	0.283673
	wu39_TGTATTCCAGCCTATA-1	0.984955		wu01_AGAGTGGGTATAATGG-1	0.673469
	wu39_TGTATTCAGTGGGATC-1	0.901705		wu01_ACTGTCCAGGTAAACT-1	0.890816
	wu39_TGTATTCAGCTTTGGT-1	0.992979		wu01_ACGGAGACAAGGTTTC-1	0.022449
	wu39_TGTATTCAGAAGATTC-1	0.411234		wu01_ACGCCGAGTAAGGGCT-1	0.994898
	wu39_TGGTTCCTCTGTCTCG-1	0.331996		wu01_ACCTTTAAGACGCAAC-1	0.963265
	wu39_TGGTTCCTCTAACCGA-1	0.993982		wu01_ACCGTAAAGCGTCTAT-1	0.685714
	wu39_TGGTTCCTCCCAAGTA-1	0.97994		wu01_ACCCACTTCTATCCCG-1	0.908163
	wu39_TGGTTCCTCACTTATC-1	0.997994		wu01_ACAGCTACAAATCCGT-1	0.0357143
	wu39_TGGTTCCGTATAAACG-1	0.994985		wu01_ACAGCTAAGGGTATCG-1	0.229592
	wu39_TGGTTCCCAGTAAGCG-1	0.943831		wu01_ACACCGGGTGGCCCTA-1	0.99898
	wu39_TGGTTCCCAAGTCATC-1	0.985958		wu01_AAGTCTGCAAGCCCAC-1	0.989796
	wu39_TGGTTCCCAAGTACCT-1	0.81344		wu01_AAGGAGCTCAGGTTCA-1	0.996939
	wu39_TGGTTCCCAACTGCGC-1	0.519559		wu01_AAGGAGCAGGGTCGAT-1	0.782653
	wu39_TGGTTCCAGTGTTAGA-1	0.212638		wu01_AAGCCGCAGCGTGTCC-1	0.356122
	wu39_TGGTTCCAGGTGACCA-1	0.971916		wu01_AACTCCCTCAGATAAG-1	0.994898
	wu39_TGGTTCCAGACAGGCT-1	0.984955		wu01_AACCGCGAGACAGAGA-1	0.35
	wu39_TGGTTAGTCTGCGGCA-1	0.976931		wu01_AAATGCCTCCCAGGTG-1	0.641837
	wu39_TGGTTAGGTTCTGTTT-1	0.976931		wu01_AAAGTAGGTCGGGTCT-1	0.583673
	wu39_TGGTTAGGTGTGCGTC-1	0.448345		T9_TTTGTCACAAGCGTAG-1	0.831633
	wu39_TGGTTAGGTGTGACGA-1	0.902708		T9_TTTGGTTCATTCTCAT-1	0.57449
	wu39_TGGTTAGGTCATATCG-1	0.588766		T9_TTTGGTTAGCGTGAGT-1	0.805102
	wu39_TGGTTAGCATTCCTCG-1	0.973922		T9_TTTCCTCCAATCAGAA-1	0.00306122
	wu39_TGGTTAGCATCTACGA-1	0.968907		T9_TTTCCTCAGACCACGA-1	0.47551
	wu39_TGGTTAGCATATGAGA-1	0.849549		T9_TTTATGCTCTTAGAGC-1	0.92551
	wu39_TGGTTAGCACGACTCG-1	0.981946		T9_TTTATGCTCGCGTTTC-1	0.561224
	wu39_TGGTTAGAGTGCAAGC-1	0.982949		T9_TTTATGCTCCGCAGTG-1	0.868367
	wu39_TGGTTAGAGTCGATAA-1	0.431294		T9_TTTATGCGTTAAGACA-1	0.789796
	wu39_TGGTTAGAGGGTTCCC-1	0.138415		T9_TTTATGCAGAACAACT-1	0.184694
	wu39_TGGTTAGAGCACACAG-1	0.961886		T9_TTTACTGTCCGCATAA-1	0.295918
	wu39_TGGTTAGAGAATGTTG-1	0.20662		T9_TTTACTGCAGCTGTTA-1	0.22449
	wu39_TGGTTAGAGAAGGACA-1	0.273821		T9_TTTACTGCACCTATCC-1	0.827551
	wu39_TGGGCGTTCTCCTATA-1	0.339017		T9_TTGTAGGGTTAGATGA-1	0.562245
	wu39_TGGGCGTTCGGTCCGA-1	0.951856		T9_TTGTAGGAGTGACATA-1	0.889796
	wu39_TGGGCGTTCAGTTAGC-1	0.242728		T9_TTGGCAAGTTTGGCGC-1	0.0795918
	wu39_TGGGCGTTCACAACGT-1	0.864594		T9_TTGGCAAGTGCCTGTG-1	0.858163
	wu39_TGGGCGTTCAACACGT-1	0.967904		T9_TTGGCAACACGGATAG-1	0.218367
	wu39_TGGGCGTGTAGGGACT-1	0.930792		T9_TTGGAACCAAGCTGTT-1	0.337755
	wu39_TGGGCGTGTACTTAGC-1	0.740221		T9_TTGCGTCTCATGGTCA-1	0.35
	wu39_TGGGCGTCATCTACGA-1	0.972919		T9_TTGCCGTTCACCCTCA-1	0.434694
	wu39_TGGGCGTCAATGACCT-1	0.998997		T9_TTGCCGTGTAGAAGGA-1	0.95102
	wu39_TGGGCGTCAAGTAGTA-1	0.585757		T9_TTGACTTTCCCACTTG-1	0.645918
	wu39_TGGGCGTAGGCAAAGA-1	0.993982		T9_TTGACTTGTTGGTAAA-1	0.964286
	wu39_TGGGCGTAGAAAGTGG-1	0.996991		T9_TTGAACGTCGGTCCGA-1	0.6
	wu39_TGGGAAGTCTACCAGA-1	0.835507		T9_TTGAACGAGTCCGTAT-1	0.380612
	wu39_TGGGAAGTCCTAGAAC-1	0.996991		T9_TTGAACGAGCGATCCC-1	0.526531
	wu39_TGGGAAGTCATCTGCC-1	0.982949		T9_TTCTTAGCATTCTCAT-1	0.833673
	wu39_TGGGAAGGTTCCATGA-1	0.953862		T9_TTCTCCTTCTTAGAGC-1	0.797959
	wu39_TGGGAAGCATTGGCGC-1	0.631896		T9_TTCTCAATCCGTACAA-1	0.916327
	wu39_TGGGAAGCACTACAGT-1	0.564694		T9_TTCTCAACATTTGCCC-1	0.0173469
	wu39_TGGGAAGCAAGCTGGA-1	0.884654		T9_TTCTACATCTTGCATT-1	0.104082
	wu39_TGGGAAGAGAGTCGGT-1	0.841525		T9_TTCTACAGTCATACTG-1	0.316327
	wu39_TGGGAAGAGACGCACA-1	0.769308		T9_TTCTACACAAGTCTGT-1	0.871429
	wu39_TGGCTGGTCGGCATCG-1	0.986961		T9_TTCGGTCTCTCCTATA-1	0.536735
	wu39_TGGCTGGTCCCTAACC-1	0.352056		T9_TTCGAAGTCTACGAGT-1	0.00969388
	wu39_TGGCTGGTCATCACCC-1	0.87663		T9_TTCGAAGTCAGCTCTC-1	0.886735
	wu39_TGGCTGGTCACGGTTA-1	0.946841		T9_TTAGTTCCATTTGCTT-1	0.665306
	wu39_TGGCTGGGTCGCGGTT-1	0.911735		T9_TTAGTTCAGGGTGTGT-1	0.653061
	wu39_TGGCTGGGTCGAGATG-1	0.993982		T9_TTAGGACGTCTAGTGT-1	0.00663265
	wu39_TGGCTGGGTCAAGCGA-1	0.95988		T9_TTAACTCCAGCGAACA-1	0.479592
	wu39_TGGCTGGCAGCGTAAG-1	0.972919		T9_TTAACTCAGCGCCTTG-1	0.536735
	wu39_TGGCTGGAGTGTTGAA-1	0.993982		T9_TGTTCCGTCTTGCAAG-1	0.428571
	wu39_TGGCTGGAGTATCGAA-1	0.192578		T9_TGTTCCGTCCACTCCA-1	0.895918
	wu39_TGGCGCATCCTGTACC-1	0.996991		T9_TGTGGTAGTGTTCTTT-1	0.988776
	wu39_TGGCGCAGTTAGATGA-1	0.14343		T9_TGTGGTACATCACAAC-1	0.146939
	wu39_TGGCGCACATTAACCG-1	0.987964		T9_TGTGGTACAGACAGGT-1	0.245918
	wu39_TGGCGCACATGGGACA-1	0.966901		T9_TGTCCCATCTGTGCAA-1	0.846939
	wu39_TGGCGCACATACTACG-1	0.775326		T9_TGTCCCATCGTTGACA-1	0.00969388
	wu39_TGGCGCACAGCTGTAT-1	0.932798		T9_TGTCCCAAGCTACCTA-1	0.127551
	wu39_TGGCGCAAGTTCGCAT-1	1		T9_TGTCCCAAGCGATCCC-1	0.872449
	wu39_TGGCGCAAGACTAGGC-1	0.872618		T9_TGTATTCTCGTGGACC-1	0.833673
	wu39_TGGCCAGTCGCCCTTA-1	0.557673		T9_TGTATTCCACGGTTTA-1	0.960204
	wu39_TGGCCAGTCGCCAGCA-1	0.387161		T9_TGGTTCCGTGACTACT-1	0.956122
	wu39_TGGCCAGTCAAGATCC-1	0.974925		T9_TGGTTCCAGCTGCAAG-1	0.664286
	wu39_TGGCCAGGTGTGCGTC-1	0.614845		T9_TGGTTAGGTGATGCCC-1	0.179592
	wu39_TGGCCAGGTCTTCGTC-1	0.94985		T9_TGGTTAGCAGTAGAGC-1	0.881633
	wu39_TGGCCAGGTCGCTTCT-1	0.997994		T9_TGGTTAGCACCAGCAC-1	0.857143
	wu39_TGGCCAGCAGGGTACA-1	0.651956		T9_TGGTTAGAGTGGCACA-1	0.191837
	wu39_TGGCCAGCACAAGACG-1	0.895687		T9_TGGTTAGAGCTGCAAG-1	0.730612
	wu39_TGGCCAGAGGGTTTCT-1	0.695085		T9_TGGGCGTTCTATCCTA-1	0.138776
	wu39_TGGCCAGAGGGATCTG-1	0.929789		T9_TGGGCGTTCCCTTGCA-1	0.308163
	wu39_TGGCCAGAGGATATAC-1	0.674022		T9_TGGGCGTGTTTGACTG-1	0.00306122
	wu39_TGGCCAGAGATAGCAT-1	0.938816		T9_TGGGCGTGTTGATTCG-1	0.916327
	wu39_TGGCCAGAGAGTAAGG-1	0.990973		T9_TGGGCGTAGGTTACCT-1	0.108163
	wu39_TGGCCAGAGACTAAGT-1	0.161484		T9_TGGGAAGGTCAGTGGA-1	0.85102
	wu39_TGGACGCTCGTCCGTT-1	0.543631		T9_TGGGAAGAGAGTGACC-1	0.903061
	wu39_TGGACGCTCCGCATAA-1	0.2999		T9_TGGCTGGGTGTAATGA-1	0.662245
	wu39_TGGACGCTCATGTAGC-1	0.864594		T9_TGGCTGGAGACTAGAT-1	0.356122
	wu39_TGGACGCTCACAAACC-1	0.137412		T9_TGGCCAGTCTGTCTAT-1	0.358163
	wu39_TGGACGCGTTGCGCAC-1	0.980943		T9_TGGCCAGGTCGACTAT-1	0.645918
	wu39_TGGACGCGTAGAAAGG-1	0.749248		T9_TGGCCAGCATCGATGT-1	0.319388
	wu39_TGGACGCCATCCGGGT-1	0.96991		T9_TGGACGCTCAAAGTAG-1	0.917347
	wu39_TGGACGCCACATGTGT-1	0.997994		T9_TGGACGCGTAAGAGAG-1	0.871429
	wu39_TGGACGCAGTGTTTGC-1	0.908726		T9_TGCTGCTCACGTCAGC-1	0.405102
	wu39_TGGACGCAGCTATGCT-1	0.993982		T9_TGCTGCTAGCCGGTAA-1	0.42551
	wu39_TGGACGCAGATCTGAA-1	0.294885		T9_TGCGTGGCACTTAAGC-1	0.414286
	wu39_TGGACGCAGAAGGGTA-1	0.960883		T9_TGCGTGGAGTCTCGGC-1	0.214286
	wu39_TGGACGCAGAAACGAG-1	0.745236		T9_TGCGTGGAGGAACTGC-1	0.830612
	wu39_TGCTGCTTCTTGCATT-1	0.994985		T9_TGCCCTAGTTCAGACT-1	0.193878
	wu39_TGCTGCTTCTTGAGAC-1	0.227683		T9_TGCCCTAGTTATCACG-1	0.614286
	wu39_TGCTGCTTCGGAGCAA-1	0.363089		T9_TGCCCTAGTTACGTCA-1	0.9
	wu39_TGCTGCTTCCGCAGTG-1	0.474423		T9_TGCCCTACAGCAGTTT-1	0.706122
	wu39_TGCTGCTTCATCACCC-1	0.988967		T9_TGCCCATGTTTGCATG-1	0.705102
	wu39_TGCTGCTGTTTACTCT-1	0.967904		T9_TGCCAAAGTGTTCGAT-1	0.671429
	wu39_TGCTGCTGTCTTGCGG-1	0.92678		T9_TGCCAAAAGAGTAAGG-1	0.12449
	wu39_TGCTGCTGTATATGAG-1	0.0752257		T9_TGCACCTAGGTCGGAT-1	0.606122
	wu39_TGCTGCTCATGTTCCC-1	0.820461		T9_TGATTTCCATACCATG-1	0.886735
	wu39_TGCTGCTCAGGGTACA-1	0.978937		T9_TGAGGGAGTTTAGCTG-1	0.186735
	wu39_TGCTGCTCAGCTTCGG-1	0.991976		T9_TGAGGGAAGGAACTGC-1	0.176531
	wu39_TGCTGCTCAACACGCC-1	0.948847		T9_TGAGCCGTCTGACCTC-1	0.0836735
	wu39_TGCTGCTAGGGTGTGT-1	0.966901		T9_TGAGAGGCAAGTACCT-1	0.515306
	wu39_TGCTACCTCGGTCTAA-1	0.78335		T9_TGACTTTCAGCATGAG-1	0.868367
	wu39_TGCTACCTCGCCTGAG-1	0.932798		T9_TGACTTTAGGTGACCA-1	0.684694
	wu39_TGCTACCTCGAACGGA-1	0.715145		T9_TGACGGCCATCGACGC-1	0.777551
	wu39_TGCTACCGTTGAGTTC-1	0.721163		T9_TGACAACTCTGCAGTA-1	0.241837
	wu39_TGCTACCGTGTTCTTT-1	0.996991		T9_TGACAACAGTAGGTGC-1	0.873469
	wu39_TGCTACCGTGTCAATC-1	0.953862		T9_TGACAACAGACAGAGA-1	0.110204
	wu39_TGCTACCGTAGCGATG-1	0.868606		T9_TGAAAGATCAGTTAGC-1	0.92551
	wu39_TGCTACCCACATTTCT-1	0.717151		T9_TGAAAGAGTCATTAGC-1	0.9
	wu39_TGCTACCCAAGTTAAG-1	0.998997		T9_TCTTTCCTCCACTGGG-1	0.117347
	wu39_TGCTACCAGTTGCAGG-1	0.963892		T9_TCTTTCCAGATAGGAG-1	0.521429
	wu39_TGCTACCAGTGAAGAG-1	0.7332		T9_TCTTCGGAGGGCATGT-1	0.879592
	wu39_TGCTACCAGGGAAACA-1	0.932798		T9_TCTGGAACATGCGCAC-1	0.29898
	wu39_TGCTACCAGATCTGAA-1	0.965898		T9_TCTGGAACACTGAAGG-1	0.463265
	wu39_TGCTACCAGAGTGAGA-1	0.652959		T9_TCTGGAAAGAACTGTA-1	0.789796
	wu39_TGCGTGGTCGTACGGC-1	0.390171		T9_TCTGAGACATCGGTTA-1	0.784694
	wu39_TGCGTGGTCCTCTAGC-1	0.988967		T9_TCTGAGACAAACTGCT-1	0.981633
	wu39_TGCGTGGTCAAACCGT-1	0.991976		T9_TCTCATATCTATCCCG-1	0.29898
	wu39_TGCGTGGGTAAGAGAG-1	0.940822		T9_TCTCATATCGCCAAAT-1	0.811224
	wu39_TGCGTGGCATCCGTGG-1	0.920762		T9_TCTCATAGTGTTTGTG-1	0.686735
	wu39_TGCGTGGCACAGGAGT-1	0.96991		T9_TCGTAGAAGTTATCGC-1	0.494898
	wu39_TGCGTGGCAATGGACG-1	0.699097		T9_TCGTAGAAGGAATCGC-1	0.913265
	wu39_TGCGTGGCAAAGAATC-1	0.718154		T9_TCGTACCTCATAAAGG-1	0.90102
	wu39_TGCGTGGAGGTGCTTT-1	0.39318		T9_TCGTACCGTTGATTCG-1	0.97551
	wu39_TGCGTGGAGCCAGTAG-1	0.325978		T9_TCGTACCAGAGGTACC-1	0.764286
	wu39_TGCGTGGAGATGTCGG-1	0.992979		T9_TCGGTAATCCGCGCAA-1	0.612245
	wu39_TGCGGGTGTTCAACCA-1	0.992979		T9_TCGGTAATCAGGCGAA-1	0.691837
	wu39_TGCGGGTGTGGTCCGT-1	0.988967		T9_TCGGTAAAGTCCATAC-1	0.842857
	wu39_TGCGGGTGTGGGTATG-1	0.998997		T9_TCGGGACTCATGGTCA-1	0.835714
	wu39_TGCGGGTGTCTCTTTA-1	0.274824		T9_TCGCGTTTCTGGTATG-1	0.946939
	wu39_TGCGGGTGTCCGTCAG-1	0.981946		T9_TCGCGAGTCTCTTATG-1	0.00561224
	wu39_TGCGGGTGTAAGTGGC-1	0.22668		T9_TCGCGAGTCAGCTCTC-1	0.970408
	wu39_TGCGGGTCATTTCACT-1	0.963892		T9_TCGCGAGTCACCAGGC-1	0.188776
	wu39_TGCGGGTAGGATGGAA-1	0.240722		T9_TCGCGAGCATATGAGA-1	0.730612
	wu39_TGCGGGTAGCCAGGAT-1	0.668004		T9_TCGAGGCGTCGGATCC-1	0.802041
	wu39_TGCGGGTAGATGCCAG-1	0.497492		T9_TCCCGATTCTGGGCCA-1	0.106122
	wu39_TGCGGGTAGAGTAATC-1	0.0722166		T9_TCCCGATTCGCAAACT-1	0.855102
	wu39_TGCGGGTAGAAGATTC-1	0.662989		T9_TCCCGATGTAGCGTGA-1	0.283673
	wu39_TGCGCAGTCTGCGTAA-1	0.786359		T9_TCCACACTCTTGTTTG-1	0.844898
	wu39_TGCGCAGTCTAACGGT-1	0.821464		T9_TCCACACCAGTATCTG-1	0.173469
	wu39_TGCGCAGTCGCAAGCC-1	0.212638		T9_TCCACACCAGACACTT-1	0.87551
	wu39_TGCGCAGGTTTAGGAA-1	0.995988		T9_TCATTTGTCGTGGTCG-1	0.678571
	wu39_TGCGCAGGTTGGAGGT-1	0.703109		T9_TCATTTGTCATCATTC-1	0.139796
	wu39_TGCGCAGGTTCCATGA-1	0.442327		T9_TCATTTGAGCCGATTT-1	0.0908163
	wu39_TGCGCAGGTGTATGGG-1	0.204614		T9_TCATTACTCGTTTAGG-1	0.0744898
	wu39_TGCGCAGGTCGTTGTA-1	0.544634		T9_TCATTACCATACCATG-1	0.860204
	wu39_TGCGCAGGTCCAACTA-1	0.956871		T9_TCATTACCAATCCAAC-1	0.389796
	wu39_TGCGCAGCATTGGCGC-1	0.868606		T9_TCATTACAGTGAATTG-1	0.757143
	wu39_TGCGCAGCATCGGGTC-1	0.98997		T9_TCAGGTACAGGCGATA-1	0.562245
	wu39_TGCGCAGCAAGGACTG-1	0.945838		T9_TCAGGTAAGCTTCGCG-1	0.806122
	wu39_TGCGCAGAGTGGAGTC-1	0.812437		T9_TCAGGATCATGCCTAA-1	0.967347
	wu39_TGCGCAGAGGATGCGT-1	0.953862		T9_TCAGGATCACTCGACG-1	0.916327
	wu39_TGCGCAGAGCACCGCT-1	0.937813		T9_TCAGGATAGGTGCTAG-1	0.763265
	wu39_TGCCCTATCTTGTACT-1	0.385155		T9_TCAGCTCCATAGACTC-1	0.519388
	wu39_TGCCCTATCAGGTAAA-1	0.732197		T9_TCAGCAAAGAGTGACC-1	0.077551
	wu39_TGCCCTATCAGATAAG-1	0.724173		T9_TCAGATGGTGAGCGAT-1	0.886735
	wu39_TGCCCTAGTTATGTGC-1	0.996991		T9_TCAGATGCACGAGGTA-1	0.55
	wu39_TGCCCTAGTTACTGAC-1	0.951856		T9_TCAGATGAGCCCAATT-1	0.82449
	wu39_TGCCCTAGTGAAATCA-1	0.988967		T9_TCACAAGTCTGTCCGT-1	0.797959
	wu39_TGCCCTAGTCGACTAT-1	0.125376		T9_TCACAAGTCCAGAGGA-1	0.276531
	wu39_TGCCCTACAGTCGTGC-1	0.159478		T9_TCACAAGAGCCGATTT-1	0.736735
	wu39_TGCCCTACACAACGCC-1	0.116349		T9_TCAATCTGTCCAGTAT-1	0.426531
	wu39_TGCCCTAAGATAGGAG-1	0.843531		T9_TCAATCTAGTAACCCT-1	0.886735
	wu39_TGCCCATTCTTGCATT-1	0.973922		T9_TCAATCTAGCCCAGCT-1	0.908163
	wu39_TGCCCATTCTCTAGGA-1	0.139418		T9_TCAACGAGTGTTCGAT-1	0.655102
	wu39_TGCCCATTCGTAGATC-1	0.993982		T9_TCAACGACAGTGGGAT-1	0.603061
	wu39_TGCCCATTCATCTGCC-1	0.0962889		T9_TCAACGACAGGAATGC-1	0.741837
	wu39_TGCCCATTCACCTCGT-1	0.943831		T9_TCAACGACACCAACCG-1	0.309184
	wu39_TGCCCATGTTTGTTGG-1	0.347041		T9_TCAACGAAGCCCTAAT-1	0.270408
	wu39_TGCCCATGTGCATCTA-1	0.931795		T9_TATTACCTCTTAACCT-1	0.386735
	wu39_TGCCCATGTGACGGTA-1	0.713139		T9_TATGCCCAGAGACTAT-1	0.271429
	wu39_TGCCCATCAGGGATTG-1	0.992979		T9_TATCTCATCTAACGGT-1	0.369388
	wu39_TGCCCATCACGGCCAT-1	0.405216		T9_TATCTCATCCTCTAGC-1	0.894898
	wu39_TGCCCATAGTGCCAGA-1	0.280843		T9_TATCTCAGTAAGTTCC-1	0.797959
	wu39_TGCCCATAGCCGCCTA-1	0.96991		T9_TATCTCACACATGTGT-1	0.877551
	wu39_TGCCCATAGCCCTAAT-1	0.972919		T9_TATCAGGCAGCTCGCA-1	0.778571
	wu39_TGCCCATAGATGTGTA-1	0.249749		T9_TAGTTGGGTTTCCACC-1	0.642857
	wu39_TGCCCATAGAGTCTGG-1	0.31996		T9_TAGTGGTCAGCTGCTG-1	0.54898
	wu39_TGCCCATAGAGCCTAG-1	0.0802407		T9_TAGGCATTCACCACCT-1	0.687755
	wu39_TGCCAAATCTGTTTGT-1	0.97994		T9_TAGGCATAGCTCTCGG-1	0.5
	wu39_TGCCAAATCCACGTGG-1	0.282849		T9_TAGGCATAGAACAATC-1	0.181633
	wu39_TGCCAAATCACGAAGG-1	0.977934		T9_TAGCCGGGTAACGCGA-1	0.870408
	wu39_TGCCAAAGTTCGAATC-1	0.958877		T9_TAGCCGGCATGTAAGA-1	0.369388
	wu39_TGCCAAAGTGTGTGCC-1	0.967904		T9_TAGCCGGCAAGCTGGA-1	0.893878
	wu39_TGCCAAAGTGAAAGAG-1	0.998997		T9_TAGAGCTCAATGACCT-1	0.719388
	wu39_TGCCAAAGTATAATGG-1	0.910732		T9_TACTTGTGTTGCTCCT-1	0.417347
	wu39_TGCCAAAGTACACCGC-1	0.217653		T9_TACTTGTGTACTCAAC-1	0.0102041
	wu39_TGCCAAACATAGTAAG-1	0.962889		T9_TACTTGTAGTCTCGGC-1	0.760204
	wu39_TGCCAAACATAACCTG-1	0.997994		T9_TACTTGTAGTACGCCC-1	0.702041
	wu39_TGCCAAACAGTATGCT-1	0.98997		T9_TACTTGTAGGGATGGG-1	0.00816327
	wu39_TGCCAAACACTAGTAC-1	0.574724		T9_TACTTACTCCCATTTA-1	0.865306
	wu39_TGCCAAACAAGGGTCA-1	0.82347		T9_TACTTACGTGAGTATA-1	0.964286
	wu39_TGCCAAAAGTGTTGAA-1	0.296891		T9_TACTTACGTCCGAACC-1	0.943878
	wu39_TGCACCTTCCTTTCTC-1	0.992979		T9_TACTTACCAAAGTGCG-1	0.935714
	wu39_TGCACCTTCACATGCA-1	0.90672		T9_TACTCGCCATGAGCGA-1	0.70102
	wu39_TGCACCTGTTGCGTTA-1	0.992979		T9_TACTCATCACATCCGG-1	0.202041
	wu39_TGCACCTGTTACGCGC-1	0.184554		T9_TACGGTACACTTACGA-1	0.990816
	wu39_TGCACCTGTCAAAGCG-1	0.891675		T9_TACGGTACACGAGGTA-1	0.765306
	wu39_TGCACCTAGTGGGTTG-1	0.982949		T9_TACGGGCAGTTATCGC-1	0.87551
	wu39_TGCACCTAGTCGCCGT-1	0.343029		T9_TACGGGCAGTCGAGTG-1	0.572449
	wu39_TGCACCTAGTCGAGTG-1	0.590772		T9_TACGGATTCATGTAGC-1	0.077551
	wu39_TGCACCTAGCACGCCT-1	0.947844		T9_TACGGATGTCAAACTC-1	0.840816
	wu39_TGCACCTAGAAGCCCA-1	0.579739		T9_TACGGATGTACCGCTG-1	0.37551
	wu39_TGATTTCTCGTGACAT-1	0.988967		T9_TACGGATAGTCCATAC-1	0.0908163
	wu39_TGATTTCTCGCGTTTC-1	0.120361		T9_TACCTTATCTACTCAT-1	0.547959
	wu39_TGATTTCTCGCCTGTT-1	0.301906		T9_TACCTTAGTAGTACCT-1	0.34898
	wu39_TGATTTCGTTCAGGCC-1	0.84654		T9_TACCTTACAATGCCAT-1	0.896939
	wu39_TGATTTCGTCTAAACC-1	0.980943		T9_TACCTTACAAGTTGTC-1	0.989796
	wu39_TGATTTCGTCAAACTC-1	0.460381		T9_TACCTATTCTCTGAGA-1	0.383673
	wu39_TGATTTCCATGGGACA-1	0.910732		T9_TACCTATCAGTATAAG-1	0.882653
	wu39_TGATTTCCAATGGATA-1	0.988967		T9_TACCTATCAGCGTTCG-1	0.876531
	wu39_TGATTTCCAAGTCTAC-1	0.895687		T9_TACCTATAGGGCTTCC-1	0.6
	wu39_TGATTTCAGTTACCCA-1	0.581745		T9_TACAGTGTCGAACTGT-1	0.904082
	wu39_TGATTTCAGGCGTACA-1	0.696088		T9_TACACGACATGCCTAA-1	0.670408
	wu39_TGATTTCAGGAGTTGC-1	0.960883		T9_TAAGTGCCAGCTGTTA-1	0.736735
	wu39_TGATTTCAGGACGAAA-1	0.173521		T9_TAAGCGTTCTGTCTAT-1	0.205102
	wu39_TGAGGGATCGTCCAGG-1	0.981946		T9_TAAGCGTTCGATCCCT-1	0.077551
	wu39_TGAGGGAGTTATGCGT-1	0.10331		T9_TAAGCGTGTTACGCGC-1	0.882653
	wu39_TGAGGGAGTCGCTTCT-1	0.900702		T9_TAAGCGTAGTGCGATG-1	0.945918
	wu39_TGAGGGAGTACACCGC-1	0.948847		T9_TAAGCGTAGGGCTTGA-1	0.266327
	wu39_TGAGGGACATGTTCCC-1	0.887663		T9_TAAGAGATCTGCGACG-1	0.982653
	wu39_TGAGGGACATGCATGT-1	0.861585		T9_TAAGAGAGTCCATGAT-1	0.258163
	wu39_TGAGGGACATAAAGGT-1	0.98997		T9_TAAACCGTCGCCAGCA-1	0.971429
	wu39_TGAGGGACACTGCCAG-1	0.935807		T9_TAAACCGTCCAGTATG-1	0.215306
	wu39_TGAGGGAAGCTGTTCA-1	0.977934		T9_TAAACCGCATTATCTC-1	0.888776
	wu39_TGAGGGAAGATACACA-1	0.8666		T9_TAAACCGAGGACAGAA-1	0.146939
	wu39_TGAGCCGGTTTACTCT-1	0.914744		T9_TAAACCGAGAGTAATC-1	0.932653
	wu39_TGAGCCGGTTCACCTC-1	0.637914		T9_GTTTCTATCCTAGGGC-1	0.908163
	wu39_TGAGCCGGTGTCGCTG-1	0.598796		T9_GTTTCTATCAGGCAAG-1	0.840816
	wu39_TGAGCCGGTCCGAGTC-1	0.758275		T9_GTTTCTACAGTCCTTC-1	0.664286
	wu39_TGAGCCGGTAGAAAGG-1	0.986961		T9_GTTCTCGTCACCAGGC-1	0.134694
	wu39_TGAGCCGCAGACAGGT-1	0.761284		T9_GTTCTCGGTTTAGCTG-1	0.807143
	wu39_TGAGCCGCACGGCGTT-1	0.217653		T9_GTTCTCGAGGGAACGG-1	0.9
	wu39_TGAGCCGCAATACGCT-1	0.987964		T9_GTTCTCGAGAAACGAG-1	0.55
	wu39_TGAGCCGCAAGTCTAC-1	0.741224		T9_GTTCGGGGTATATGGA-1	0.769388
	wu39_TGAGCATTCTGCCCTA-1	0.51655		T9_GTTCGGGCATGCAATC-1	0.738776
	wu39_TGAGCATTCTCATTCA-1	0.320963		T9_GTTCATTCACGGCGTT-1	0.112245
	wu39_TGAGCATTCCTCGCAT-1	0.71013		T9_GTTCATTCACAAGTAA-1	0.918367
	wu39_TGAGCATTCATTCACT-1	0.972919		T9_GTGTTAGTCACGACTA-1	0.237755
	wu39_TGAGCATGTTTAGCTG-1	0.410231		T9_GTGTTAGTCACCTTAT-1	0.40102
	wu39_TGAGCATGTTACGCGC-1	0.970913		T9_GTGTTAGAGTGGGATC-1	0.390816
	wu39_TGAGCATCATGTCCTC-1	0.826479		T9_GTGTTAGAGCACAGGT-1	0.226531
	wu39_TGAGCATCAGCGATCC-1	0.943831		T9_GTGGGTCTCGGCGCAT-1	0.0663265
	wu39_TGAGCATCAGCCACCA-1	0.971916		T9_GTGGGTCTCAGGATCT-1	0.134694
	wu39_TGAGCATCAAGCCTAT-1	0.264794		T9_GTGGGTCAGTTGAGTA-1	0.977551
	wu39_TGAGCATCAAGAAAGG-1	0.353059		T9_GTGCGGTAGAGTACCG-1	0.686735
	wu39_TGAGCATAGCTGGAAC-1	0.921765		T9_GTGCATATCTTGTATC-1	0.487755
	wu39_TGAGCATAGCTCCTTC-1	0.97994		T9_GTGCATAGTAAATGTG-1	0.335714
	wu39_TGAGCATAGAGAGCTC-1	0.452357		T9_GTGCATAAGGCATGGT-1	0.989796
	wu39_TGAGAGGTCTGGAGCC-1	0.973922		T9_GTGCAGCAGAAACCGC-1	0.897959
	wu39_TGAGAGGTCAACGCTA-1	0.972919		T9_GTGAAGGTCACTATTC-1	0.414286
	wu39_TGAGAGGCAGCCAATT-1	0.986961		T9_GTGAAGGCATCAGTCA-1	0.166327
	wu39_TGAGAGGCACATCTTT-1	0.154463		T9_GTGAAGGCAGATAATG-1	0.363265
	wu39_TGAGAGGCAACTGGCC-1	0.820461		T9_GTCTTCGGTTCGAATC-1	0.681633
	wu39_TGACTTTTCTTAACCT-1	0.911735		T9_GTCGTAAAGCTCAACT-1	0.815306
	wu39_TGACTTTTCCAGTAGT-1	0.848546		T9_GTCGGGTGTTGACGTT-1	0.831633
	wu39_TGACTTTGTGATGCCC-1	0.994985		T9_GTCACGGCACAGAGGT-1	0.166327
	wu39_TGACTTTGTCTAGTGT-1	0.159478		T9_GTCACGGAGCCAGTAG-1	0.429592
	wu39_TGACTTTGTCGCGTGT-1	0.971916		T9_GTCAAGTGTTATCACG-1	0.818367
	wu39_TGACTTTCATGGTAGG-1	0.353059		T9_GTCAAGTGTCCTCCAT-1	0.106122
	wu39_TGACTTTCAGTAAGAT-1	0.838516		T9_GTCAAGTAGTAGGTGC-1	0.138776
	wu39_TGACTTTCAGCATGAG-1	0.943831		T9_GTATTCTGTAGCGATG-1	0.207143
	wu39_TGACTTTAGTCTCGGC-1	0.638917		T9_GTATTCTAGCCAGAAC-1	0.989796
	wu39_TGACTTTAGTAGGCCA-1	0.363089		T9_GTATCTTGTCTAGCCG-1	0.10102
	wu39_TGACTTTAGGTTACCT-1	0.871615		T9_GTATCTTCACAGTCGC-1	0.703061
	wu39_TGACTTTAGGGTCTCC-1	0.571715		T9_GTATCTTAGACTCGGA-1	0.827551
	wu39_TGACTAGTCTGCAAGT-1	0.128385		T9_GTAGTCAAGCAGATCG-1	0.0438776
	wu39_TGACTAGGTTTGTTGG-1	0.83651		T9_GTAGTCAAGAAACCAT-1	0.887755
	wu39_TGACTAGGTTGCTCCT-1	0.984955		T9_GTAGGCCTCCGTCAAA-1	0.714286
	wu39_TGACTAGGTCCGTTAA-1	0.0190572		T9_GTAGGCCGTTATCACG-1	0.0826531
	wu39_TGACTAGCATTTCAGG-1	0.614845		T9_GTAGGCCCATAAGACA-1	0.973469
	wu39_TGACTAGCATGACGGA-1	0.998997		T9_GTAGGCCCAACGATCT-1	0.730612
	wu39_TGACTAGCATCCGTGG-1	0.545637		T9_GTACTTTGTTGTCTTT-1	0.0163265
	wu39_TGACTAGCATCCGCGA-1	0.538616		T9_GTACTCCGTTCGAATC-1	0.862245
	wu39_TGACTAGCACTATCTT-1	0.122367		T9_GTACTCCAGCGAGAAA-1	0.631633
	wu39_TGACTAGCACAACTGT-1	0.995988		T9_GTACGTATCTGGCGAC-1	0.732653
	wu39_TGACTAGAGTGAAGAG-1	0.997994		T9_GTACGTAAGTCTCCTC-1	0.490816
	wu39_TGACTAGAGCGTGAGT-1	0.817452		T9_GTAACTGGTACACCGC-1	0.14898
	wu39_TGACTAGAGCGATATA-1	0.981946		T9_GTAACGTTCGCAAGCC-1	0.481633
	wu39_TGACTAGAGAGCTGGT-1	0.987964		T9_GTAACGTAGGCCATAG-1	0.844898
	wu39_TGACGGCTCGCCATAA-1	0.234704		T9_GGTGTTATCGCATGGC-1	0.430612
	wu39_TGACGGCTCGCAGGCT-1	0.245737		T9_GGTGTTATCCGAAGAG-1	0.119388
	wu39_TGACGGCGTTCCCTTG-1	0.791374		T9_GGTGTTAAGCTCCTTC-1	0.981633
	wu39_TGACGGCGTTCCCGAG-1	0.932798		T9_GGTATTGTCACATAGC-1	0.669388
	wu39_TGACGGCGTTACGGAG-1	0.258776		T9_GGTATTGCATCACCCT-1	0.691837
	wu39_TGACGGCGTGAGGCTA-1	0.320963		T9_GGTATTGAGGTGACCA-1	0.743878
	wu39_TGACGGCGTCTTCGTC-1	0.930792		T9_GGGTTGCTCGCGATCG-1	0.77551
	wu39_TGACGGCGTCTCCACT-1	0.248746		T9_GGGTTGCGTAGCAAAT-1	0.940816
	wu39_TGACGGCGTCGACTGC-1	0.901705		T9_GGGTTGCCATGTAAGA-1	0.962245
	wu39_TGACAACTCCGTAGTA-1	0.781344		T9_GGGTTGCAGTCTCGGC-1	0.942857
	wu39_TGACAACTCAAAGTAG-1	0.359077		T9_GGGTCTGGTGCAACGA-1	0.853061
	wu39_TGACAACGTGACAAAT-1	0.550652		T9_GGGTCTGAGATCTGAA-1	0.156122
	wu39_TGACAACCATAGTAAG-1	0.332999		T9_GGGCATCTCGGAGCAA-1	0.640816
	wu39_TGACAACCAGCTATTG-1	0.879639		T9_GGGCATCGTATAATGG-1	0.291837
	wu39_TGACAACCACGGATAG-1	0.689067		T9_GGGCACTTCCGAGCCA-1	0.161224
	wu39_TGACAACAGTTATCGC-1	0.366098		T9_GGGCACTCACCCATTC-1	0.345918
	wu39_TGACAACAGCCAGTTT-1	0.0892678		T9_GGGCACTAGTTGTCGT-1	0.847959
	wu39_TGAAAGATCTTATCTG-1	0.759278		T9_GGGATGATCTGGGCCA-1	0.142857
	wu39_TGAAAGATCGGCGCAT-1	0.131394		T9_GGGATGAAGATAGCAT-1	0.655102
	wu39_TGAAAGATCCGCATAA-1	0.987964		T9_GGGAGATGTCAATACC-1	0.941837
	wu39_TGAAAGAGTTCATGGT-1	0.995988		T9_GGGACCTGTCATATCG-1	0.970408
	wu39_TGAAAGAGTAGCGCAA-1	0.128385		T9_GGGACCTCATGTTGAC-1	0.0489796
	wu39_TGAAAGAGTACAGACG-1	0.984955		T9_GGGACCTCAGCCTTGG-1	0.587755
	wu39_TGAAAGACATCATCCC-1	0.631896		T9_GGGACCTCACCAGCAC-1	0.445918
	wu39_TGAAAGAAGTTTCCTT-1	0.202608		T9_GGGAATGGTATGCTTG-1	0.613265
	wu39_TGAAAGAAGTGAAGAG-1	0.992979		T9_GGGAATGCAGTATGCT-1	0.208163
	wu39_TGAAAGAAGAGAGCTC-1	0.992979		T9_GGGAATGAGTCATGCT-1	0.783673
	wu39_TGAAAGAAGACTAGAT-1	0.983952		T9_GGCTGGTAGAAACGCC-1	0.258163
	wu39_TCTTTCCTCTTCTGGC-1	0.156469		T9_GGCTCGAGTGCCTGGT-1	0.489796
	wu39_TCTTTCCTCTCTAGGA-1	0.735206		T9_GGCGTGTTCCTCTAGC-1	0.0489796
	wu39_TCTTTCCTCCGCAAGC-1	0.742227		T9_GGCGTGTTCATTGCCC-1	0.273469
	wu39_TCTTTCCGTGTGACCC-1	0.997994		T9_GGCGTGTAGACCGGAT-1	0.806122
	wu39_TCTTTCCGTGAGCGAT-1	0.52658		T9_GGCCGATGTGACCAAG-1	0.784694
	wu39_TCTTTCCCATCCGTGG-1	0.942828		T9_GGCCGATCACCTCGTT-1	0.839796
	wu39_TCTTTCCCAGCTGGCT-1	0.987964		T9_GGCAATTAGCTAACTC-1	0.00561224
	wu39_TCTTTCCCACTTAACG-1	0.974925		T9_GGATTACTCATACGGT-1	0.0683673
	wu39_TCTTTCCCAATTCCTT-1	0.738215		T9_GGATTACCACCATGTA-1	0.958163
	wu39_TCTTTCCCAAACGCGA-1	0.438315		T9_GGAGCAATCTCGGACG-1	0.85102
	wu39_TCTTTCCAGCGTGAGT-1	0.245737		T9_GGAGCAATCCTGTAGA-1	0.668367
	wu39_TCTTTCCAGCCATCGC-1	0.941825		T9_GGAGCAAGTCAGAAGC-1	0.987755
	wu39_TCTTCGGTCGTGACAT-1	0.998997		T9_GGAGCAACACCATGTA-1	0.895918
	wu39_TCTTCGGTCCCTAATT-1	0.155466		T9_GGACGTCCACCGGAAA-1	0.217347
	wu39_TCTTCGGTCCCACTTG-1	0.963892		T9_GGACGTCAGTAGGCCA-1	0.995918
	wu39_TCTTCGGTCCAAACAC-1	0.604814		T9_GGACATTTCCCGACTT-1	0.776531
	wu39_TCTTCGGGTTCAGTAC-1	0.843531		T9_GGACATTAGGTAGCCA-1	0.592857
	wu39_TCTTCGGGTCATTAGC-1	0.668004		T9_GGACATTAGCCTATGT-1	0.247959
	wu39_TCTTCGGGTAGCTCCG-1	0.929789		T9_GGACATTAGAGTACCG-1	0.941837
	wu39_TCTTCGGCATCACGAT-1	0.8666		T9_GGACAGAGTGTGGCTC-1	0.785714
	wu39_TCTGGAATCTGGAGCC-1	0.382146		T9_GGACAGAGTCCCTTGT-1	0.981633
	wu39_TCTGGAATCTCCCTGA-1	0.996991		T9_GGACAGACACATTTCT-1	0.560204
	wu39_TCTGGAATCGCGTAGC-1	0.988967		T9_GGACAAGTCATAGCAC-1	0.429592
	wu39_TCTGGAATCCGAACGC-1	0.713139		T9_GGACAAGGTTAAAGAC-1	0.628571
	wu39_TCTGGAATCAGTCCCT-1	0.173521		T9_GGACAAGCAGCTGGCT-1	0.929592
	wu39_TCTGGAATCACCATAG-1	0.847543		T9_GGACAAGCACCCATGG-1	0.69898
	wu39_TCTGGAACATCCGCGA-1	0.966901		T9_GGAACTTTCGTGGTCG-1	0.952041
	wu39_TCTGGAACAGTTCCCT-1	0.140421		T9_GGAAAGCAGGCACATG-1	0.317347
	wu39_TCTGGAACACGCATCG-1	0.947844		T9_GCTTGAACAATGAAAC-1	0.181633
	wu39_TCTGGAAAGTTGAGAT-1	0.945838		T9_GCTTCCAAGACTTGAA-1	0.307143
	wu39_TCTGGAAAGTCCGGTC-1	0.887663		T9_GCTGGGTGTCTGATTG-1	0.168367
	wu39_TCTGGAAAGGTGTGGT-1	0.590772		T9_GCTGCTTGTCATTAGC-1	0.977551
	wu39_TCTGGAAAGGTAAACT-1	0.162487		T9_GCTGCTTCACGAAATA-1	0.022449
	wu39_TCTGGAAAGAGCCCAA-1	0.785356		T9_GCTGCGATCCGTTGTC-1	0.186735
	wu39_TCTGAGATCCAAGCCG-1	0.651956		T9_GCTGCGAGTTGCGCAC-1	0.384694
	wu39_TCTGAGATCAGTTTGG-1	0.116349		T9_GCTGCGACATTCCTCG-1	0.0806122
	wu39_TCTGAGACATGATCCA-1	0.561685		T9_GCTGCAGTCGACAGCC-1	0.841837
	wu39_TCTGAGACACTGCCAG-1	0.750251		T9_GCTGCAGAGCGCCTCA-1	0.302041
	wu39_TCTGAGAAGTTACCCA-1	0.828485		T9_GCTCCTACAATCCGAT-1	0.159184
	wu39_TCTGAGAAGCGTTTAC-1	0.660983		T9_GCTCCTAAGTTTCCTT-1	0.173469
	wu39_TCTGAGAAGATCGATA-1	0.940822		T9_GCTCCTAAGTGGGTTG-1	0.222449
	wu39_TCTCTAATCTTGGGTA-1	0.678034		T9_GCTCCTAAGTACGTAA-1	0.0795918
	wu39_TCTCTAATCGTACGGC-1	0.973922		T9_GCGGGTTGTGTGGTTT-1	0.556122
	wu39_TCTCTAATCATCTGTT-1	0.954865		T9_GCGGGTTAGGCCCTCA-1	0.0540816
	wu39_TCTCTAATCAACGAAA-1	0.540622		T9_GCGGGTTAGAGATGAG-1	0.939796
	wu39_TCTCTAAGTTGATTGC-1	0.931795		T9_GCGCGATCAAGGACAC-1	0.588776
	wu39_TCTCTAAGTATCACCA-1	0.977934		T9_GCGCCAATCCTGCAGG-1	0.32449
	wu39_TCTCTAACATCTATGG-1	0.651956		T9_GCGCCAAGTCTCGTTC-1	0.756122
	wu39_TCTCTAACAGCTCGAC-1	0.988967		T9_GCGCAGTTCGGCGCTA-1	0.268367
	wu39_TCTCTAACAACTGCGC-1	0.575727		T9_GCGCAGTGTTCCATGA-1	0.723469
	wu39_TCTCTAAAGTTATCGC-1	0.93681		T9_GCGCAACTCCCTCAGT-1	0.180612
	wu39_TCTCTAAAGTAGTGCG-1	0.939819		T9_GCGCAACAGAAGAAGC-1	0.643878
	wu39_TCTCTAAAGCGTTTAC-1	0.992979		T9_GCGAGAAGTCGAAAGC-1	0.554082
	wu39_TCTCATATCTGCAAGT-1	0.12337		T9_GCGAGAACATCCCACT-1	0.692857
	wu39_TCTCATATCTCGAGTA-1	0.922768		T9_GCGAGAAAGGATATAC-1	0.438776
	wu39_TCTCATATCCTTGCCA-1	0.265797		T9_GCGACCATCGCAGGCT-1	0.368367
	wu39_TCTCATATCCTAGAAC-1	0.54664		T9_GCCTCTACAAACTGTC-1	0.888776
	wu39_TCTCATAGTTAAGTAG-1	0.993982		T9_GCCTCTAAGGATGTAT-1	0.839796
	wu39_TCTCATAGTCCCTACT-1	0.192578		T9_GCCTCTAAGCAGGTCA-1	0.816327
	wu39_TCTCATACAGTATCTG-1	0.439318		T9_GCCAAATGTTAGATGA-1	0.962245
	wu39_TCTCATAAGTCTCAAC-1	0.957874		T9_GCCAAATGTACCATCA-1	0.409184
	wu39_TCTCATAAGGCCCTTG-1	0.728185		T9_GCCAAATCACTAAGTC-1	0.946939
	wu39_TCTATTGTCTGGTATG-1	0.125376		T9_GCCAAATCAAGTTAAG-1	0.626531
	wu39_TCTATTGTCCTCAACC-1	0.181545		T9_GCCAAATAGTCTCCTC-1	0.819388
	wu39_TCTATTGTCAGGTAAA-1	0.741224		T9_GCATGTATCAACGCTA-1	0.194898
	wu39_TCTATTGGTGTCAATC-1	0.0992979		T9_GCATGCGTCCTCATTA-1	0.121429
	wu39_TCTATTGCAATCCGAT-1	0.973922		T9_GCATGCGAGGTGCAAC-1	0.684694
	wu39_TCGTAGATCACAATGC-1	0.730191		T9_GCATGCGAGAAACGAG-1	0.216327
	wu39_TCGTAGAGTTTAGCTG-1	0.850552		T9_GCATGATCACGGTAAG-1	0.915306
	wu39_TCGTAGAGTTGGAGGT-1	0.957874		T9_GCATGATAGTTATCGC-1	0.954082
	wu39_TCGTAGAGTTAAAGAC-1	0.850552		T9_GCATACAGTGCGCTTG-1	0.210204
	wu39_TCGTAGAGTGTCAATC-1	0.972919		T9_GCATACACAGGCTGAA-1	0.47551
	wu39_TCGTAGAGTGGACGAT-1	0.195587		T9_GCAGTTATCTGGCGAC-1	0.612245
	wu39_TCGTAGACATCCTTGC-1	0.765296		T9_GCAGTTAGTAAGGGCT-1	0.968367
	wu39_TCGTAGACAAGAAGAG-1	0.97994		T9_GCAGTTACACTTAAGC-1	0.0663265
	wu39_TCGTAGAAGTTACGGG-1	0.995988		T9_GCAGCCATCAAACAAG-1	0.983673
	wu39_TCGTAGAAGTCAATAG-1	0.230692		T9_GCAGCCACATCCTAGA-1	0.476531
	wu39_TCGTAGAAGACTGGGT-1	0.804413		T9_GCACTCTGTACCTACA-1	0.67449
	wu39_TCGTACCTCTCATTCA-1	0.878636		T9_GCACATACAATGGATA-1	0.268367
	wu39_TCGTACCTCGGAATCT-1	0.306921		T9_GCAATCATCTGTACGA-1	0.95
	wu39_TCGTACCTCCCTCAGT-1	0.912738		T9_GCAAACTAGCAAATCA-1	0.176531
	wu39_TCGTACCTCAAGGTAA-1	0.776329		T9_GATGCTATCTCGCATC-1	0.779592
	wu39_TCGTACCGTTCGTTGA-1	0.970913		T9_GATGCTACATTATCTC-1	0.791837
	wu39_TCGTACCGTCTTCAAG-1	0.364092		T9_GATGCTACAATCGAAA-1	0.869388
	wu39_TCGTACCGTCTACCTC-1	0.581745		T9_GATGAGGCATTCACTT-1	0.604082
	wu39_TCGTACCGTACGAAAT-1	0.94985		T9_GATGAAAGTCAGGACA-1	0.314286
	wu39_TCGTACCGTAAGCACG-1	0.961886		T9_GATGAAAAGTCCATAC-1	0.169388
	wu39_TCGTACCCATGGGACA-1	0.40321		T9_GATCTAGGTCTCACCT-1	0.679592
	wu39_TCGTACCCATGCCTTC-1	0.170512		T9_GATCTAGAGTGTTAGA-1	0.904082
	wu39_TCGTACCCATGCAACT-1	0.848546		T9_GATCTAGAGAGGACGG-1	0.82449
	wu39_TCGTACCAGGCCCTTG-1	0.931795		T9_GATCGTAGTCTCATCC-1	0.0693878
	wu39_TCGTACCAGCGGCTTC-1	0.995988		T9_GATCGCGGTTCCGGCA-1	0.259184
	wu39_TCGGTAATCTCGCTTG-1	0.978937		T9_GATCGCGGTAGAGTGC-1	0.916327
	wu39_TCGGTAATCTCCGGTT-1	0.213641		T9_GATCGATTCTCGGACG-1	0.844898
	wu39_TCGGTAATCGCACTCT-1	0.982949		T9_GATCGATCAACTGGCC-1	0.0765306
	wu39_TCGGTAATCCGATATG-1	0.965898		T9_GATCGATAGACCACGA-1	0.161224
	wu39_TCGGTAAGTCTGGTCG-1	0.167503		T9_GATCAGTAGCGTCTAT-1	0.390816
	wu39_TCGGTAAGTCGTCTTC-1	0.112337		T9_GAGTCCGCATCGGTTA-1	0.632653
	wu39_TCGGTAAGTAGCTTGT-1	0.486459		T9_GAGTCCGCAAGCGAGT-1	0.67449
	wu39_TCGGTAACAGACTCGC-1	0.262788		T9_GAGTCCGAGCTATGCT-1	0.690816
	wu39_TCGGTAACACATCCGG-1	0.928786		T9_GAGCAGATCTGATACG-1	0.542857
	wu39_TCGGTAAAGTTTCCTT-1	0.889669		T9_GAGCAGATCAAACCGT-1	0.186735
	wu39_TCGGTAAAGATGGCGT-1	0.974925		T9_GAGCAGAGTCATCGGC-1	0.116327
	wu39_TCGGGACTCTCTAAGG-1	0.425276		T9_GACTGCGTCGGAAATA-1	0.287755
	wu39_TCGGGACTCGGTGTCG-1	0.491474		T9_GACTGCGGTTCCATGA-1	0.737755
	wu39_TCGGGACTCCTATTCA-1	0.915747		T9_GACTGCGGTAACGTTC-1	0.771429
	wu39_TCGGGACTCACCCGAG-1	0.816449		T9_GACTACAAGGGCTCTC-1	0.313265
	wu39_TCGGGACGTTTGGCGC-1	0.967904		T9_GACTAACGTTGCGCAC-1	0.808163
	wu39_TCGGGACGTCGGCACT-1	0.72317		T9_GACGTTAGTGTCGCTG-1	0.162245
	wu39_TCGGGACGTCATGCAT-1	0.998997		T9_GACGTTAGTCTCCCTA-1	0.688776
	wu39_TCGGGACCACGGTTTA-1	0.174524		T9_GACGTGCGTGTGTGCC-1	0.780612
	wu39_TCGGGACCACGAAACG-1	0.96991		T9_GACGTGCGTGACGCCT-1	0.17449
	wu39_TCGGGACCAAAGGCGT-1	0.95988		T9_GACGTGCAGATGTGTA-1	0.165306
	wu39_TCGGGACAGTATCTCG-1	0.915747		T9_GACGGCTAGTCGTACT-1	0.630612
	wu39_TCGCGTTTCTCTGTCG-1	0.839519		T9_GACGCGTGTTGTACAC-1	0.25
	wu39_TCGCGTTTCCGCATCT-1	0.922768		T9_GACGCGTGTAAAGGAG-1	0.0673469
	wu39_TCGCGTTTCCAAGCCG-1	0.962889		T9_GACCTGGTCGGAATCT-1	0.361224
	wu39_TCGCGTTCATGGTTGT-1	0.64995		T9_GACCTGGAGTTAAGTG-1	0.826531
	wu39_TCGCGTTCAGTGGGAT-1	0.58676		T9_GACAGAGGTATTCTCT-1	0.136735
	wu39_TCGCGTTCACGGTTTA-1	0.962889		T9_GACAGAGCAGTGGGAT-1	0.806122
	wu39_TCGCGTTCACCAGGCT-1	0.130391		T9_GACAGAGAGCTGCCCA-1	0.0867347
	wu39_TCGCGTTCAAACGCGA-1	0.993982		T9_GACAGAGAGAGACGAA-1	0.761224
	wu39_TCGCGTTAGTAGGTGC-1	0.149448		T9_GACACGCTCTTGACGA-1	0.880612
	wu39_TCGCGTTAGGTTACCT-1	0.598796		T9_GAATGAAGTAGTACCT-1	0.827551
	wu39_TCGCGTTAGGATGCGT-1	0.182548		T9_GAATGAACAATCTGCA-1	0.810204
	wu39_TCGCGTTAGCTACCGC-1	0.554664		T9_GAATGAACAACGCACC-1	0.129592
	wu39_TCGCGTTAGCCACGTC-1	0.642929		T9_GAATGAACAAATACAG-1	0.80102
	wu39_TCGCGAGTCCTAGAAC-1	0.296891		T9_GAATAAGCAGCCTTTC-1	0.955102
	wu39_TCGCGAGGTGTCTGAT-1	0.72317		T9_GAAGCAGCAGTCCTTC-1	0.364286
	wu39_TCGCGAGGTGTAATGA-1	0.158475		T9_GAAGCAGAGCTAAACA-1	0.288776
	wu39_TCGCGAGCACTTCTGC-1	0.495486		T9_GAAGCAGAGAGCTATA-1	0.719388
	wu39_TCGCGAGAGTGTTGAA-1	0.991976		T9_GAACGGATCTGTCAAG-1	0.110204
	wu39_TCGCGAGAGGACAGAA-1	0.722166		T9_GAACGGACAAGTCATC-1	0.912245
	wu39_TCGCGAGAGATGAGAG-1	0.911735		T9_GAACATCGTCAGAGGT-1	0.571429
	wu39_TCGCGAGAGACCTTTG-1	0.590772		T9_GAAATGAGTAGAAAGG-1	0.839796
	wu39_TCGAGGCTCTGGAGCC-1	0.939819		T9_GAAACTCCAGCCAGAA-1	0.473469
	wu39_TCGAGGCGTGAGGCTA-1	0.326981		T9_GAAACTCCACCCTATC-1	0.869388
	wu39_TCGAGGCGTCTGGTCG-1	0.156469		T9_GAAACTCAGTACGTAA-1	0.959184
	wu39_TCGAGGCGTCAAACTC-1	0.992979		T9_CTTTGCGCAAAGCAAT-1	0.17449
	wu39_TCGAGGCCATAGTAAG-1	0.914744		T9_CTTTGCGAGGCGACAT-1	0.82449
	wu39_TCGAGGCCACGGCTAC-1	0.584754		T9_CTTGGCTCATTATCTC-1	0.10102
	wu39_TCGAGGCCACGACTCG-1	0.991976		T9_CTTGGCTAGGTGCTTT-1	0.579592
	wu39_TCGAGGCCAATAGAGT-1	0.978937		T9_CTTCTCTTCGTACGGC-1	0.163265
	wu39_TCGAGGCCAAGTTGTC-1	0.898696		T9_CTTCTCTCACTGTGTA-1	0.410204
	wu39_TCGAGGCCAAGCGATG-1	0.567703		T9_CTTCTCTAGTACGTTC-1	0.240816
	wu39_TCGAGGCAGTTGTAGA-1	0.25677		T9_CTTCTCTAGCGTTGCC-1	0.229592
	wu39_TCGAGGCAGTTGCAGG-1	0.77332		T9_CTTAGGATCAGTCCCT-1	0.211224
	wu39_TCGAGGCAGTGGTAAT-1	0.757272		T9_CTTAGGAGTGCTAGCC-1	0.929592
	wu39_TCGAGGCAGTCATGCT-1	0.737212		T9_CTTAGGAGTAATAGCA-1	0.272449
	wu39_TCGAGGCAGGTAGCCA-1	0.398195		T9_CTTAGGACAGACGTAG-1	0.14898
	wu39_TCGAGGCAGCTAGTGG-1	0.98997		T9_CTTAGGAAGATCTGCT-1	0.153061
	wu39_TCGAGGCAGCCTTGAT-1	0.94985		T9_CTTACCGTCTTTAGGG-1	0.957143
	wu39_TCGAGGCAGAGGTTAT-1	0.328987		T9_CTTACCGCAGGGATTG-1	0.994898
	wu39_TCCCGATTCGGGAGTA-1	0.52658		T9_CTTAACTTCGAATGCT-1	0.903061
	wu39_TCCCGATTCCTGTACC-1	0.581745		T9_CTTAACTGTGCAGGTA-1	0.55
	wu39_TCCCGATGTCCAACTA-1	0.869609		T9_CTTAACTCAGATGGGT-1	0.911224
	wu39_TCCCGATGTCACCTAA-1	0.985958		T9_CTGTTTACAAGCCGTC-1	0.986735
	wu39_TCCCGATGTATAGGGC-1	0.907723		T9_CTGTTTAAGACTGGGT-1	0.957143
	wu39_TCCCGATGTAGGCTGA-1	0.985958		T9_CTGTGCTTCACCTCGT-1	0.0540816
	wu39_TCCCGATGTAGAAAGG-1	0.102307		T9_CTGTGCTAGGCATTGG-1	0.864286
	wu39_TCCCGATCAGTGAGTG-1	0.995988		T9_CTGGTCTCAAATCCGT-1	0.0836735
	wu39_TCCCGATCACGGCCAT-1	0.162487		T9_CTGGTCTAGTATTGGA-1	0.627551
	wu39_TCCCGATCAAGGTGTG-1	0.984955		T9_CTGGTCTAGCCTCGTG-1	0.385714
	wu39_TCCCGATAGCTGAAAT-1	0.161484		T9_CTGCTGTGTTACGGAG-1	0.505102
	wu39_TCCCGATAGCCCTAAT-1	0.98997		T9_CTGCCTATCTTGTATC-1	0.131633
	wu39_TCCCGATAGCAGACTG-1	0.998997		T9_CTGCCTATCTCGATGA-1	0.867347
	wu39_TCCCGATAGACCTTTG-1	0.543631		T9_CTGCCTACAGGATCGA-1	0.379592
	wu39_TCCACACTCGTTACAG-1	0.983952		T9_CTGATCCAGTAATCCC-1	0.228571
	wu39_TCCACACTCGGCCGAT-1	0.105316		T9_CTGATAGGTGTATGGG-1	0.720408
	wu39_TCCACACTCCCTCAGT-1	0.752257		T9_CTGATAGCAGCGTCCA-1	0.178571
	wu39_TCCACACTCACGCGGT-1	0.754263		T9_CTGAAGTGTATGAATG-1	0.735714
	wu39_TCCACACGTAGCGCAA-1	0.814443		T9_CTGAAACAGAAGCCCA-1	0.364286
	wu39_TCCACACCAGGTGGAT-1	0.117352		T9_CTCTGGTGTGTTGGGA-1	0.0642857
	wu39_TCCACACCAGGCAGTA-1	0.248746		T9_CTCTGGTCATTTGCTT-1	0.777551
	wu39_TCCACACCACCACGTG-1	0.535607		T9_CTCTACGCACGAAAGC-1	0.179592
	wu39_TCCACACCACATCCAA-1	0.90672		T9_CTCTAATAGTATCGAA-1	0.343878
	wu39_TCCACACAGGTGATTA-1	0.774323		T9_CTCGTCAGTCTCCCTA-1	0.00663265
	wu39_TCCACACAGGAATGGA-1	0.354062		T9_CTCGTCACATTGGGCC-1	0.354082
	wu39_TCCACACAGCCAGTTT-1	0.96991		T9_CTCGTCACAGTATCTG-1	0.888776
	wu39_TCATTTGTCTGATACG-1	0.237713		T9_CTCGTACGTAATCGTC-1	0.884694
	wu39_TCATTTGTCGGCATCG-1	0.71013		T9_CTCGGGATCACATACG-1	0.658163
	wu39_TCATTTGTCGCCATAA-1	0.991976		T9_CTCGGAGTCACGCGGT-1	0.880612
	wu39_TCATTTGTCCAAATGC-1	0.634905		T9_CTCGGAGGTTCGAATC-1	0.42551
	wu39_TCATTTGGTTACGCGC-1	0.0902708		T9_CTCGGAGCAGTAAGCG-1	0.47551
	wu39_TCATTTGGTGATAAAC-1	0.580742		T9_CTCGAGGAGTGTTTGC-1	0.830612
	wu39_TCATTTGGTCAAACTC-1	0.984955		T9_CTCGAAACACAACTGT-1	0.0795918
	wu39_TCATTTGCAGTCAGAG-1	0.353059		T9_CTCGAAAAGCTTATCG-1	0.939796
	wu39_TCATTTGCACATCTTT-1	0.891675		T9_CTCGAAAAGAGTTGGC-1	0.35
	wu39_TCATTTGAGTTCGCAT-1	1		T9_CTCCTAGCAGCCTGTG-1	0.261224
	wu39_TCATTTGAGTGCCATT-1	0.267803		T9_CTCATTAGTCGCCATG-1	0.493878
	wu39_TCATTTGAGAATGTGT-1	0.547643		T9_CTAGTGACATGGTCTA-1	0.809184
	wu39_TCATTACTCTGTCTAT-1	0.947844		T9_CTAGCCTCACCAGGCT-1	0.202041
	wu39_TCATTACTCTGGAGCC-1	0.974925		T9_CTAGAGTTCGCGGATC-1	0.353061
	wu39_TCATTACTCTCCCTGA-1	0.994985		T9_CTACGTCGTCAGAGGT-1	0.935714
	wu39_TCATTACTCGGCTACG-1	0.166499		T9_CTACGTCAGCTACCGC-1	0.613265
	wu39_TCATTACTCATTCACT-1	0.302909		T9_CTACCCACAGTATGCT-1	0.160204
	wu39_TCATTACTCAGGCGAA-1	0.955868		T9_CTACACCTCGGTCCGA-1	0.496939
	wu39_TCATTACGTGAAGGCT-1	0.987964		T9_CTACACCAGGAGTTGC-1	0.921429
	wu39_TCATTACGTCATATGC-1	0.995988		T9_CTACACCAGCCAACAG-1	0.255102
	wu39_TCATTACGTAAGGGAA-1	0.96991		T9_CTAATGGGTCATACTG-1	0.794898
	wu39_TCATTACCAAAGGCGT-1	0.991976		T9_CTAATGGAGACAATAC-1	0.19898
	wu39_TCATTACAGTTTAGGA-1	0.944835		T9_CTAAGACAGTTTCCTT-1	0.970408
	wu39_TCATTACAGTGTGAAT-1	0.933801		T9_CTAAGACAGTCTCGGC-1	0.963265
	wu39_TCATTACAGTGGTCCC-1	0.984955		T9_CTAACTTTCTAAGCCA-1	0.971429
	wu39_TCATTACAGTCAAGGC-1	0.948847		T9_CTAACTTCATGGGACA-1	0.743878
	wu39_TCATTACAGAGTCTGG-1	0.616851		T9_CTAACTTAGTTAACGA-1	0.591837
	wu39_TCAGGTATCTCACATT-1	0.995988		T9_CGTTGGGAGGTCGGAT-1	0.889796
	wu39_TCAGGTATCATCATTC-1	0.857573		T9_CGTTCTGTCGCCGTGA-1	0.762245
	wu39_TCAGGTATCAGTCAGT-1	0.861585		T9_CGTTCTGTCAACACAC-1	0.102041
	wu39_TCAGGTAGTTGGGACA-1	0.952859		T9_CGTTCTGCAGACGCCT-1	0.559184
	wu39_TCAGGTAGTGCAACTT-1	0.662989		T9_CGTTAGATCTACCAGA-1	0.317347
	wu39_TCAGGTAGTCCGCTGA-1	0.790371		T9_CGTTAGACATACGCTA-1	0.47551
	wu39_TCAGGTAGTAGCTGCC-1	0.108325		T9_CGTTAGAAGACAGAGA-1	0.813265
	wu39_TCAGGTACACGACGAA-1	0.940822		T9_CGTGTCTAGACAGACC-1	0.919388
	wu39_TCAGGTAAGTAACCCT-1	0.683049		T9_CGTGTAATCTGAGGGA-1	0.973469
	wu39_TCAGGTAAGGGCTTGA-1	0.98997		T9_CGTGTAAGTCCGCTGA-1	0.0693878
	wu39_TCAGGTAAGGCATTGG-1	0.295888		T9_CGTGTAAAGAATCTCC-1	0.838776
	wu39_TCAGGATGTTGGAGGT-1	0.624875		T9_CGTGAGCGTACGCTGC-1	0.971429
	wu39_TCAGGATGTTCAGTAC-1	0.672016		T9_CGTGAGCCAGATCTGT-1	0.0979592
	wu39_TCAGGATGTGAAAGAG-1	0.920762		T9_CGTCTACTCCCGACTT-1	0.80102
	wu39_TCAGGATGTCGGCTCA-1	0.995988		T9_CGTCTACTCAAACGGG-1	0.426531
	wu39_TCAGGATCATGTTCCC-1	0.0902708		T9_CGTCTACCATGTTCCC-1	0.807143
	wu39_TCAGGATCAGTAAGAT-1	0.820461		T9_CGTCTACCAGGTTTCA-1	0.0877551
	wu39_TCAGGATCAGCGTTCG-1	0.517553		T9_CGTCTACCAGCCAATT-1	0.506122
	wu39_TCAGGATCACGGCGTT-1	0.995988		T9_CGTCCATGTAATAGCA-1	0.406122
	wu39_TCAGGATCAATGTTGC-1	0.974925		T9_CGTCCATCATCGGAAG-1	0.976531
	wu39_TCAGCTCTCGGATGGA-1	0.604814		T9_CGTCCATCAGCCTGTG-1	0.0571429
	wu39_TCAGCTCTCAGTTAGC-1	0.698094		T9_CGTCCATCAACCGCCA-1	0.95
	wu39_TCAGCTCGTTTGGCGC-1	0.389168		T9_CGTCAGGTCATGGTCA-1	0.817347
	wu39_TCAGCTCGTGTGAATA-1	0.985958		T9_CGTCAGGGTACATCCA-1	0.00969388
	wu39_TCAGCTCGTCACTTCC-1	0.796389		T9_CGTCACTAGTCTCCTC-1	0.673469
	wu39_TCAGCTCGTAGAAAGG-1	0.208626		T9_CGTCACTAGATGGCGT-1	0.440816
	wu39_TCAGCTCAGGATCGCA-1	0.990973		T9_CGTAGGCAGTAGATGT-1	0.439796
	wu39_TCAGCTCAGGACAGAA-1	0.981946		T9_CGTAGGCAGGCATGTG-1	0.434694
	wu39_TCAGCTCAGATATGGT-1	0.522568		T9_CGTAGGCAGACGCAAC-1	0.477551
	wu39_TCAGCAATCGGTTCGG-1	0.97994		T9_CGTAGCGGTTACGCGC-1	0.806122
	wu39_TCAGCAATCCGCAAGC-1	0.327984		T9_CGGTTAATCGGCATCG-1	0.703061
	wu39_TCAGCAATCAGGTAAA-1	0.677031		T9_CGGTTAACACAGACTT-1	0.30102
	wu39_TCAGCAAGTCTCTTAT-1	0.988967		T9_CGGTTAACAAACCTAC-1	0.946939
	wu39_TCAGCAAGTCCGAATT-1	0.653962		T9_CGGTTAAAGCGTGAGT-1	0.294898
	wu39_TCAGCAAGTATAATGG-1	0.862588		T9_CGGGTCATCTCATTCA-1	0.382653
	wu39_TCAGCAAGTAACGACG-1	0.438315		T9_CGGGTCACAGTAAGAT-1	0.804082
	wu39_TCAGCAACATCCGGGT-1	0.781344		T9_CGGCTAGGTCCGAGTC-1	0.741837
	wu39_TCAGCAACAGTTCCCT-1	0.671013		T9_CGGAGTCTCTTTAGTC-1	0.712245
	wu39_TCAGCAAAGGGATGGG-1	0.152457		T9_CGGAGTCTCGGCATCG-1	0.79898
	wu39_TCAGCAAAGGCCCTTG-1	0.946841		T9_CGGAGTCAGCTAAGAT-1	0.938776
	wu39_TCAGCAAAGCTAGCCC-1	0.310933		T9_CGGAGCTAGTATGACA-1	0.0806122
	wu39_TCAGCAAAGAGGGATA-1	0.988967		T9_CGGAGCTAGGATGGTC-1	0.211224
	wu39_TCAGATGTCTGCGTAA-1	0.97994		T9_CGGACTGTCAGCGATT-1	0.636735
	wu39_TCAGATGTCCTATTCA-1	0.986961		T9_CGGACGTTCTCACATT-1	0.894898
	wu39_TCAGATGTCCTATGTT-1	0.178536		T9_CGGACGTGTTCTGGTA-1	0.931633
	wu39_TCAGATGTCCGCGCAA-1	0.766299		T9_CGGACGTGTTAGAACA-1	0.87551
	wu39_TCAGATGTCAGGCGAA-1	0.577733		T9_CGGACGTCACAAGACG-1	0.568367
	wu39_TCAGATGGTTGCTCCT-1	0.940822		T9_CGGACGTAGTACCGGA-1	0.987755
	wu39_TCAGATGGTGTGCGTC-1	0.199599		T9_CGGACACTCGCGTTTC-1	0.52449
	wu39_TCAGATGGTGATGTCT-1	0.235707		T9_CGGACACGTCCAAGTT-1	0.231633
	wu39_TCAGATGGTCGAAAGC-1	0.167503		T9_CGCTTCATCTGATACG-1	0.202041
	wu39_TCAGATGGTCCGTCAG-1	0.77332		T9_CGCTTCATCCATGCTC-1	0.938776
	wu39_TCAGATGGTCCAACTA-1	0.923771		T9_CGCTTCACATGGGACA-1	0.406122
	wu39_TCAGATGGTAGCCTCG-1	0.974925		T9_CGCTTCAAGGCAGGTT-1	0.721429
	wu39_TCAGATGGTAATCGTC-1	0.981946		T9_CGCGTTTCACTGTCGG-1	0.0918367
	wu39_TCAGATGCATGGTCTA-1	0.737212		T9_CGCGGTAGTTTGCATG-1	0.733673
	wu39_TCAGATGCAGATAATG-1	0.993982		T9_CGCGGTAAGGAGTTGC-1	0.235714
	wu39_TCAGATGCACGACTCG-1	0.978937		T9_CGCCAAGGTCGCCATG-1	0.45102
	wu39_TCAGATGCAAGCCCAC-1	0.915747		T9_CGCCAAGCAAACAACA-1	0.54898
	wu39_TCAGATGAGTGAAGTT-1	0.995988		T9_CGATTGAGTCTACCTC-1	0.910204
	wu39_TCAGATGAGGGTTTCT-1	0.144433		T9_CGATTGAAGTATGACA-1	0.464286
	wu39_TCACGAATCGTACCGG-1	0.727182		T9_CGATGTAGTTGTTTGG-1	0.937755
	wu39_TCACGAAGTCAACATC-1	0.992979		T9_CGATGTAGTCGAATCT-1	0.239796
	wu39_TCACGAAGTACCTACA-1	0.392177		T9_CGATGTACAAGGCTCC-1	0.817347
	wu39_TCACGAACAATCTACG-1	0.992979		T9_CGATGTAAGGGTTTCT-1	0.244898
	wu39_TCACGAACAATCAGAA-1	0.991976		T9_CGATGTAAGCACCGCT-1	0.676531
	wu39_TCACGAACAAGTTAAG-1	0.919759		T9_CGATCGGCACGGTAAG-1	0.342857
	wu39_TCACGAACAACTGCGC-1	0.95988		T9_CGATCGGCAACACGCC-1	0.956122
	wu39_TCACGAAAGCCCAGCT-1	0.890672		T9_CGAGCACCACCCTATC-1	0.861224
	wu39_TCACGAAAGAGTCGGT-1	0.883651		T9_CGAGCACCAAGTTAAG-1	0.202041
	wu39_TCACGAAAGACCTAGG-1	0.972919		T9_CGAGAAGTCGGTGTTA-1	0.660204
	wu39_TCACAAGTCTGAGTGT-1	0.970913		T9_CGAGAAGTCATTGCCC-1	0.739796
	wu39_TCACAAGTCGGAGCAA-1	0.853561		T9_CGACTTCCACGAAATA-1	0.52551
	wu39_TCACAAGTCCTTGACC-1	0.209629		T9_CGACTTCAGTCATGCT-1	0.891837
	wu39_TCACAAGTCCCACTTG-1	0.868606		T9_CGACTTCAGGTCATCT-1	0.905102
	wu39_TCACAAGTCATATCGG-1	0.932798		T9_CGAATGTGTTAAAGAC-1	0.966327
	wu39_TCACAAGTCAGCTCTC-1	0.749248		T9_CGAATGTCAGCTGCTG-1	0.895918
	wu39_TCACAAGGTTCTGTTT-1	0.995988		T9_CGAACATTCTGGTTCC-1	0.493878
	wu39_TCACAAGGTTCCCTTG-1	0.0762287		T9_CGAACATGTACTCTCC-1	0.920408
	wu39_TCACAAGGTCATTAGC-1	0.927783		T9_CGAACATCACTATCTT-1	0.12449
	wu39_TCACAAGGTAATCGTC-1	0.90672		T9_CGAACATAGACCACGA-1	0.279592
	wu39_TCACAAGCATTTCACT-1	0.660983		T9_CCTTTCTTCTCCGGTT-1	0.111224
	wu39_TCACAAGCAGTGACAG-1	0.667001		T9_CCTTTCTGTCTTGATG-1	0.00969388
	wu39_TCACAAGCAGGTCCAC-1	0.824473		T9_CCTTCGATCTCTGCTG-1	0.230612
	wu39_TCACAAGCAGCGATCC-1	0.97994		T9_CCTTCGAGTTATCGGT-1	0.70102
	wu39_TCACAAGAGTCTCGGC-1	0.404213		T9_CCTTCGAAGCTGCAAG-1	0.720408
	wu39_TCACAAGAGGTGCAAC-1	0.795386		T9_CCTTCCCTCTCAACTT-1	0.965306
	wu39_TCACAAGAGCTGAACG-1	0.980943		T9_CCTTACGGTACCAGTT-1	0.677551
	wu39_TCACAAGAGAGTTGGC-1	0.175527		T9_CCTCTGACACATTCGA-1	0.259184
	wu39_TCAATCTTCTGGTATG-1	0.884654		T9_CCTCAGTGTTGAGGTG-1	0.695918
	wu39_TCAATCTTCGAATGCT-1	0.960883		T9_CCTATTAGTAACGTTC-1	0.287755
	wu39_TCAATCTTCCCGGATG-1	0.379137		T9_CCTAGCTGTCTAACGT-1	0.107143
	wu39_TCAATCTTCATACGGT-1	0.779338		T9_CCTAGCTCATTATCTC-1	0.879592
	wu39_TCAATCTGTGTGGCTC-1	0.858576		T9_CCTAGCTAGTAACCCT-1	0.303061
	wu39_TCAATCTGTGTGCCTG-1	0.269809		T9_CCTACCACACGTTGGC-1	0.697959
	wu39_TCAATCTGTCTGCAAT-1	0.221665		T9_CCTACCAAGTTACCCA-1	0.679592
	wu39_TCAATCTCAGCTGCTG-1	0.998997		T9_CCTACACTCGGTTAAC-1	0.920408
	wu39_TCAATCTCAGAGCCAA-1	0.181545		T9_CCTACACCAGGATTGG-1	0.183673
	wu39_TCAATCTCAGACTCGC-1	0.507523		T9_CCTAAAGCACATCCAA-1	0.345918
	wu39_TCAATCTCAATCAGAA-1	0.977934		T9_CCTAAAGAGTACGTAA-1	0.161224
	wu39_TCAATCTAGTCCAGGA-1	0.452357		T9_CCGTTCAAGCAGACTG-1	0.146939
	wu39_TCAATCTAGGTGCACA-1	0.964895		T9_CCGTTCAAGATGTCGG-1	0.127551
	wu39_TCAATCTAGCCCAGCT-1	0.766299		T9_CCGTGGAGTCAGAATA-1	0.540816
	wu39_TCAATCTAGCAATCTC-1	0.972919		T9_CCGTGGAGTCAGAAGC-1	0.252041
	wu39_TCAACGATCTCGCATC-1	0.971916		T9_CCGTGGAAGACAAAGG-1	0.118367
	wu39_TCAACGATCAGTTCGA-1	0.995988		T9_CCGTACTTCATGTCTT-1	0.94898
	wu39_TCAACGAGTCAACATC-1	0.983952		T9_CCGTACTCAGGGTACA-1	0.372449
	wu39_TCAACGAGTAGCCTCG-1	0.879639		T9_CCGTACTAGCTAAACA-1	0.768367
	wu39_TCAACGACATCCTTGC-1	0.914744		T9_CCGGTAGTCTCAAACG-1	0.869388
	wu39_TCAACGACAGGTCGTC-1	0.727182		T9_CCGGTAGGTGCTGTAT-1	0.756122
	wu39_TCAACGAAGCCGGTAA-1	0.756269		T9_CCGGTAGGTCTAGCCG-1	0.908163
	wu39_TCAACGAAGACAGACC-1	0.415246		T9_CCGGTAGGTACGAAAT-1	0.671429
	wu39_TATTACCGTGGAAAGA-1	0.198596		T9_CCGGTAGAGAGTTGGC-1	0.870408
	wu39_TATTACCGTCGCGGTT-1	0.739218		T9_CCGGGATCATCACGAT-1	0.282653
	wu39_TATTACCGTCGAGTTT-1	0.627884		T9_CCGGGATAGCTAAACA-1	0.113265
	wu39_TATTACCGTCATATCG-1	0.587763		T9_CCCTCCTTCCCAAGAT-1	0.312245
	wu39_TATTACCCATCGGACC-1	0.278837		T9_CCCTCCTGTATTCTCT-1	0.820408
	wu39_TATTACCCAATTGCTG-1	0.228686		T9_CCCTCCTGTATTCGTG-1	0.376531
	wu39_TATTACCCAAGTACCT-1	0.985958		T9_CCCATACTCTTAACCT-1	0.789796
	wu39_TATTACCCAACTGGCC-1	0.347041		T9_CCCATACGTTCACCTC-1	0.507143
	wu39_TATTACCAGCGATCCC-1	0.74323		T9_CCCATACGTATTACCG-1	0.607143
	wu39_TATTACCAGATACACA-1	0.976931		T9_CCCAGTTCATTACGAC-1	0.246939
	wu39_TATGCCCTCTGCAAGT-1	0.494483		T9_CCCAGTTAGATCTGCT-1	0.679592
	wu39_TATGCCCTCCAACCAA-1	0.887663		T9_CCCAATCTCTCATTCA-1	0.735714
	wu39_TATGCCCTCAAGCCTA-1	0.974925		T9_CCCAATCTCCGTACAA-1	0.755102
	wu39_TATGCCCGTTGCCTCT-1	0.164493		T9_CCCAATCGTGACTACT-1	0.842857
	wu39_TATGCCCGTGTCGCTG-1	0.737212		T9_CCCAATCAGTTTAGGA-1	0.841837
	wu39_TATGCCCGTCTGGTCG-1	0.681043		T9_CCATTCGCAAGACGTG-1	0.0408163
	wu39_TATGCCCGTCGTTGTA-1	0.944835		T9_CCATTCGAGTGCCAGA-1	0.737755
	wu39_TATGCCCGTACGCTGC-1	0.574724		T9_CCATGTCGTTCCACAA-1	0.918367
	wu39_TATGCCCCATGCATGT-1	0.409228		T9_CCAGCGATCCAGGGCT-1	0.719388
	wu39_TATGCCCCATCCTAGA-1	0.839519		T9_CCAGCGAGTAATCGTC-1	0.820408
	wu39_TATGCCCCAGCTTCGG-1	0.105316		T9_CCACTACGTTCCCTTG-1	0.0969388
	wu39_TATGCCCCAGACGCAA-1	0.290873		T9_CCACGGAGTCGCATCG-1	0.784694
	wu39_TATGCCCCAAGGACTG-1	0.930792		T9_CCACCTATCATGTGGT-1	0.942857
	wu39_TATGCCCCAACACCCG-1	0.227683		T9_CCACCTAGTCTCTCTG-1	0.0326531
	wu39_TATGCCCCAAAGGTGC-1	0.994985		T9_CCACCTACAAGCGTAG-1	0.847959
	wu39_TATGCCCAGTCATCCA-1	0.180542		T9_CCAATCCTCTGCCAGG-1	0.237755
	wu39_TATCTCATCTGGTTCC-1	0.144433		T9_CCAATCCTCGCATGAT-1	0.470408
	wu39_TATCTCATCACGGTTA-1	0.986961		T9_CCAATCCGTTATCCGA-1	0.49898
	wu39_TATCTCAGTGGTCTCG-1	0.791374		T9_CCAATCCCATTAGGCT-1	0.365306
	wu39_TATCTCAGTCTAGAGG-1	0.95988		T9_CCAATCCAGTCCTCCT-1	0.562245
	wu39_TATCTCAGTCGTGGCT-1	0.825476		T9_CATTCGCCATCATCCC-1	0.171429
	wu39_TATCTCAGTCCTCTTG-1	0.95988		T9_CATTCGCCAGCTGCTG-1	0.0663265
	wu39_TATCTCAGTATCACCA-1	0.800401		T9_CATTCGCCACAGACAG-1	0.140816
	wu39_TATCTCACACCTCGTT-1	0.390171		T9_CATTCGCAGCTGTTCA-1	0.184694
	wu39_TATCTCACAATGGATA-1	0.321966		T9_CATTATCCAAGGGTCA-1	0.504082
	wu39_TATCTCAAGTTAGGTA-1	0.352056		T9_CATTATCCAACAACCT-1	0.803061
	wu39_TATCTCAAGTGACTCT-1	0.868606		T9_CATTATCAGACACGAC-1	0.804082
	wu39_TATCTCAAGCTGGAAC-1	0.24674		T9_CATGGCGCAATGGTCT-1	0.113265
	wu39_TATCTCAAGCTCCCAG-1	0.780341		T9_CATGCCTTCCCTAATT-1	0.185714
	wu39_TATCTCAAGCGCTCCA-1	0.475426		T9_CATGCCTGTACGCTGC-1	0.870408
	wu39_TATCTCAAGCACCGCT-1	0.932798		T9_CATCGGGTCATCACCC-1	0.511224
	wu39_TATCTCAAGATGTCGG-1	0.488465		T9_CATCGAAGTACAGTTC-1	0.411224
	wu39_TATCTCAAGAGTGACC-1	0.582748		T9_CATCGAACATCGGTTA-1	0.772449
	wu39_TATCAGGTCTCAACTT-1	0.759278		T9_CATCAGATCACTTATC-1	0.00306122
	wu39_TATCAGGTCCCAACGG-1	0.145436		T9_CATCAAGGTGGCAAAC-1	0.691837
	wu39_TATCAGGTCAGTACGT-1	0.996991		T9_CATCAAGCATGAAGTA-1	0.116327
	wu39_TATCAGGTCAAGAAGT-1	0.119358		T9_CATCAAGCATAGACTC-1	0.172449
	wu39_TATCAGGGTTGTGGCC-1	0.240722		T9_CATCAAGCACACATGT-1	0.807143
	wu39_TATCAGGGTCTGCCAG-1	0.203611		T9_CATCAAGCAACGATCT-1	0.341837
	wu39_TATCAGGGTAATTGGA-1	0.402207		T9_CATCAAGAGATCCCAT-1	0.634694
	wu39_TATCAGGCATGGTCTA-1	0.120361		T9_CATCAAGAGACAAGCC-1	0.904082
	wu39_TATCAGGAGCCAGGAT-1	0.27984		T9_CATATTCGTGCACTTA-1	0.839796
	wu39_TATCAGGAGATGTTAG-1	0.994985		T9_CATATTCAGTACGCCC-1	0.716327
	wu39_TATCAGGAGATCCCGC-1	0.132397		T9_CATATGGAGTGTGGCA-1	0.893878
	wu39_TAGTTGGTCGTCTGAA-1	0.824473		T9_CAGTCCTTCCTCCTAG-1	0.887755
	wu39_TAGTTGGTCCTTGCCA-1	0.942828		T9_CAGTCCTTCCCTAATT-1	0.266327
	wu39_TAGTTGGTCCTTAATC-1	0.98997		T9_CAGTAACTCAAGGTAA-1	0.119388
	wu39_TAGTTGGGTCATGCCG-1	0.61986		T9_CAGTAACCAGTATAAG-1	0.566327
	wu39_TAGTTGGGTCAATACC-1	0.990973		T9_CAGTAACCACATGTGT-1	0.356122
	wu39_TAGTTGGGTACGCTGC-1	0.75326		T9_CAGGTGCAGATGGCGT-1	0.989796
	wu39_TAGTTGGCATTCTTAC-1	0.805416		T9_CAGCTGGTCCAAGTAC-1	0.636735
	wu39_TAGTTGGCATTAGGCT-1	0.129388		T9_CAGCGACAGAACAACT-1	0.881633
	wu39_TAGTTGGCAGTAAGAT-1	0.985958		T9_CAGCCGATCCGAGCCA-1	0.663265
	wu39_TAGTTGGCACAACTGT-1	0.988967		T9_CAGCCGAGTTGCGCAC-1	0.930612
	wu39_TAGTTGGCAAGCCATT-1	0.982949		T9_CAGCCGACAGCCAGAA-1	0.903061
	wu39_TAGTTGGAGGTTACCT-1	0.597793		T9_CAGCCGACACAGACAG-1	0.762245
	wu39_TAGTGGTTCCCTTGTG-1	0.802407		T9_CAGCCGAAGACCTTTG-1	0.871429
	wu39_TAGTGGTGTCTGCCAG-1	0.432297		T9_CAGCATAGTAAGCACG-1	0.717347
	wu39_TAGTGGTGTCCAGTGC-1	0.704112		T9_CAGCATACACGAGAGT-1	0.902041
	wu39_TAGTGGTCATAGACTC-1	0.668004		T9_CAGCAGCTCAACCAAC-1	0.381633
	wu39_TAGTGGTCAATGCCAT-1	0.158475		T9_CAGCAGCGTTCAGTAC-1	0.606122
	wu39_TAGTGGTCAAAGTGCG-1	0.975928		T9_CAGCAGCCATACTCTT-1	0.915306
	wu39_TAGTGGTAGCTACCGC-1	0.589769		T9_CAGCAGCCAGTCACTA-1	0.682653
	wu39_TAGGCATTCGTGTAGT-1	0.345035		T9_CAGCAGCCAATCCAAC-1	0.758163
	wu39_TAGGCATTCGCCATAA-1	0.850552		T9_CAGATCACAAACCCAT-1	0.934694
	wu39_TAGGCATGTAATTGGA-1	0.411234		T9_CAGATCAAGGCCATAG-1	0.609184
	wu39_TAGGCATCATCAGTCA-1	0.618857		T9_CAGATCAAGGATGGAA-1	0.108163
	wu39_TAGGCATCAAGCCTAT-1	0.470411		T9_CAGAGAGGTAGCGTAG-1	0.739796
	wu39_TAGGCATAGAGCCCAA-1	0.984955		T9_CAGAGAGCATTGGCGC-1	0.572449
	wu39_TAGGCATAGAATGTTG-1	0.707121		T9_CAGAATCGTGGCCCTA-1	0.85
	wu39_TAGCCGGTCAAGATCC-1	0.580742		T9_CAGAATCCACGGACAA-1	0.153061
	wu39_TAGCCGGGTTGAACTC-1	0.992979		T9_CACTCCAAGTTTCCTT-1	0.732653
	wu39_TAGCCGGGTGTTTGTG-1	0.861585		T9_CACTCCAAGTAGCGGT-1	0.64898
	wu39_TAGCCGGGTGCCTGTG-1	0.924774		T9_CACCAGGTCACCGGGT-1	0.972449
	wu39_TAGCCGGGTGACGGTA-1	0.988967		T9_CACCAGGGTAGCTTGT-1	0.479592
	wu39_TAGCCGGGTACAGACG-1	0.231695		T9_CACCAGGAGGTGTGGT-1	0.189796
	wu39_TAGCCGGGTAAATGAC-1	0.134403		T9_CACCAGGAGCAGATCG-1	0.0632653
	wu39_TAGCCGGGTAAACCTC-1	0.998997		T9_CACCACTCAGTGAGTG-1	0.00306122
	wu39_TAGCCGGCATATGCTG-1	0.0892678		T9_CACCACTAGTGATCGG-1	0.655102
	wu39_TAGCCGGCAAGGTGTG-1	0.956871		T9_CACCACTAGCCCAGCT-1	0.922449
	wu39_TAGCCGGAGTGAAGTT-1	0.976931		T9_CACATTTAGGACAGCT-1	0.170408
	wu39_TAGCCGGAGGCTCTTA-1	0.87663		T9_CACATAGTCCTGTACC-1	0.163265
	wu39_TAGCCGGAGCTGCGAA-1	0.984955		T9_CACATAGCATGGTCTA-1	0.491837
	wu39_TAGCCGGAGAAACGCC-1	0.512538		T9_CACATAGCATCTACGA-1	0.614286
	wu39_TAGAGCTTCGTAGGTT-1	0.756269		T9_CACATAGAGCGTGAGT-1	0.830612
	wu39_TAGAGCTTCCAAACTG-1	0.21665		T9_CACAGTATCTGGGCCA-1	0.683673
	wu39_TAGAGCTGTCCAGTTA-1	0.550652		T9_CACAGTATCTGATACG-1	0.75102
	wu39_TAGAGCTAGTTAAGTG-1	0.986961		T9_CACAGTAGTGTGAAAT-1	0.845918
	wu39_TAGACCATCGTCCGTT-1	0.972919		T9_CACAGTACATCCCACT-1	0.833673
	wu39_TAGACCAGTCTCAACA-1	0.861585		T9_CACAGGCCAAGTTAAG-1	0.954082
	wu39_TAGACCAGTCAGAGGT-1	0.868606		T9_CACACTCTCAGTTCGA-1	0.22551
	wu39_TAGACCAGTACGAAAT-1	0.632899		T9_CACACTCGTTTGCATG-1	0.930612
	wu39_TAGACCACATCGGGTC-1	0.956871		T9_CACACTCCACAACTGT-1	0.810204
	wu39_TAGACCACAGCCAGAA-1	0.258776		T9_CACACCTTCGCATGAT-1	0.631633
	wu39_TAGACCAAGAAGATTC-1	0.247743		T9_CACACCTCAACACGCC-1	0.715306
	wu39_TACTTGTTCTGTCTCG-1	0.932798		T9_CACACAATCCACGCAG-1	0.930612
	wu39_TACTTGTTCCGTAGGC-1	0.12337		T9_CACACAAGTTCCACGG-1	0.214286
	wu39_TACTTGTTCCACGAAT-1	0.964895		T9_CACACAAAGTAATCCC-1	0.80102
	wu39_TACTTGTTCAGTTCGA-1	0.806419		T9_CACAAACTCAGTTCGA-1	0.309184
	wu39_TACTTGTTCACAATGC-1	0.693079		T9_CACAAACCATAGAAAC-1	0.891837
	wu39_TACTTGTGTTGGACCC-1	0.995988		T9_CACAAACCACACCGCA-1	0.494898
	wu39_TACTTGTGTGGTCTCG-1	0.915747		T9_CAAGTTGTCGATCCCT-1	0.297959
	wu39_TACTTGTGTCACAAGG-1	0.282849		T9_CAAGTTGGTGAAGGCT-1	0.00561224
	wu39_TACTTGTGTAGGAGTC-1	0.616851		T9_CAAGTTGGTCTCTCTG-1	0.877551
	wu39_TACTTGTCATGACGGA-1	0.91675		T9_CAAGGCCGTCGGCATC-1	0.320408
	wu39_TACTTGTCATCGGAAG-1	0.111334		T9_CAAGATCTCGTACGGC-1	0.519388
	wu39_TACTTGTCATAAAGGT-1	0.948847		T9_CAAGATCCAGTAACGG-1	0.958163
	wu39_TACTTGTCACGGTAAG-1	0.421264		T9_CAAGATCAGTGTGGCA-1	0.813265
	wu39_TACTTGTCAATGGACG-1	0.967904		T9_CAAGAAAGTGACGCCT-1	0.780612
	wu39_TACTTGTCAAACGCGA-1	0.947844		T9_CAAGAAACATGCATGT-1	0.808163
	wu39_TACTTGTAGGACTGGT-1	0.977934		T9_CAACCTCTCACTCCTG-1	0.804082
	wu39_TACTTGTAGCAGGCTA-1	0.264794		T9_CAACCAAAGTCGCCGT-1	0.390816
	wu39_TACTTGTAGATCACGG-1	0.491474		T9_ATTTCTGGTTATTCTC-1	0.14898
	wu39_TACTTACTCTGCTTGC-1	0.983952		T9_ATTTCTGGTTATCACG-1	0.158163
	wu39_TACTTACGTCTCAACA-1	0.94985		T9_ATTGGTGAGATCGATA-1	0.0969388
	wu39_TACTTACGTACGCTGC-1	0.703109		T9_ATTGGACTCTTTAGTC-1	0.266327
	wu39_TACTTACCATGTTGAC-1	0.950853		T9_ATTGGACCAGCTCGAC-1	0.884694
	wu39_TACTTACCAATGGACG-1	0.569709		T9_ATTGGACAGGACTGGT-1	0.153061
	wu39_TACTCGCTCTGGTATG-1	0.997994		T9_ATTGGACAGAAGGCCT-1	0.00663265
	wu39_TACTCGCTCGACCAGC-1	0.963892		T9_ATTCTACTCTGCCCTA-1	0.413265
	wu39_TACTCGCTCACTTATC-1	0.941825		T9_ATTCTACGTAGCTTGT-1	0.152041
	wu39_TACTCGCGTTTAGCTG-1	0.18656		T9_ATTCTACCACAGCGTC-1	0.946939
	wu39_TACTCGCGTTAGAACA-1	0.954865		T9_ATTACTCTCCAGAAGG-1	0.940816
	wu39_TACTCGCGTCCTCCAT-1	0.952859		T9_ATTACTCTCATGTCTT-1	0.8
	wu39_TACTCGCGTAGCGTGA-1	0.941825		T9_ATTACTCCATCGGGTC-1	0.645918
	wu39_TACTCGCCACGTTGGC-1	0.845537		T9_ATTACTCAGGCAATTA-1	0.789796
	wu39_TACTCGCCAAGCCTAT-1	0.893681		T9_ATGTGTGTCATTGCCC-1	0.228571
	wu39_TACTCGCAGTGACATA-1	0.293882		T9_ATGTGTGGTAAACACA-1	0.493878
	wu39_TACTCGCAGGATGGTC-1	0.708124		T9_ATGTGTGAGACCTAGG-1	0.25102
	wu39_TACTCGCAGCGTAGTG-1	0.901705		T9_ATGGGAGGTCGAGTTT-1	0.87551
	wu39_TACTCATTCCTCGCAT-1	0.987964		T9_ATGGGAGCACATTTCT-1	0.794898
	wu39_TACTCATGTTCCCTTG-1	0.974925		T9_ATGCGATTCCTCGCAT-1	0.811224
	wu39_TACTCATGTTAGATGA-1	0.973922		T9_ATGCGATAGGCTACGA-1	0.627551
	wu39_TACTCATCAGATCCAT-1	0.788365		T9_ATGCGATAGACTAGGC-1	0.27551
	wu39_TACTCATCACCCATGG-1	0.40321		T9_ATGAGGGCAGGCTGAA-1	0.853061
	wu39_TACTCATCAAGCTGAG-1	0.499498		T9_ATGAGGGAGTGAAGAG-1	0.716327
	wu39_TACTCATAGTGCGTGA-1	0.520562		T9_ATGAGGGAGTACGACG-1	0.115306
	wu39_TACTCATAGTCCCACG-1	0.98997		T9_ATCTACTGTTGTGGAG-1	0.902041
	wu39_TACTCATAGCTAGCCC-1	0.39318		T9_ATCTACTGTTCCACTC-1	0.0408163
	wu39_TACTCATAGAAGGTGA-1	0.8666		T9_ATCTACTCAGCGAACA-1	0.841837
	wu39_TACGGTATCTGTACGA-1	0.943831		T9_ATCGAGTGTCACTGGC-1	0.323469
	wu39_TACGGTATCTCCAACC-1	0.998997		T9_ATCGAGTGTAGCGTAG-1	0.836735
	wu39_TACGGTATCACTATTC-1	0.961886		T9_ATCGAGTAGCCACGCT-1	0.316327
	wu39_TACGGTATCAAGAAGT-1	0.65998		T9_ATCCGAATCAGAGCTT-1	0.363265
	wu39_TACGGTATCAAAGACA-1	0.65998		T9_ATCCGAACATGGTAGG-1	0.161224
	wu39_TACGGTAGTTCACGGC-1	0.125376		T9_ATCCGAACAGCCTATA-1	0.488776
	wu39_TACGGTAGTCGAGTTT-1	0.0812437		T9_ATCCGAACAAAGAATC-1	0.621429
	wu39_TACGGTAGTACCAGTT-1	0.930792		T9_ATCCACCAGAACTCGG-1	0.0846939
	wu39_TACGGTACACAGGCCT-1	0.688064		T9_ATCATGGGTACCATCA-1	0.862245
	wu39_TACGGTACAATCACAC-1	0.938816		T9_ATCATGGGTAACGCGA-1	0.933673
	wu39_TACGGTACAAGGTGTG-1	0.988967		T9_ATCATCTAGGGAGTAA-1	0.131633
	wu39_TACGGTACAACACGCC-1	0.551655		T9_ATCACGATCGGCCGAT-1	0.445918
	wu39_TACGGTAAGAACAATC-1	0.109328		T9_ATCACGATCGACAGCC-1	0.965306
	wu39_TACGGGCTCGACGGAA-1	0.984955		T9_ATCACGACATGCATGT-1	0.892857
	wu39_TACGGGCTCCTCAATT-1	0.257773		T9_ATCACGACATCTCCCA-1	0.873469
	wu39_TACGGGCTCCGAAGAG-1	0.985958		T9_ATAGACCGTATGCTTG-1	0.84898
	wu39_TACGGGCGTTTGACTG-1	0.847543		T9_ATAGACCGTAGGACAC-1	0.67551
	wu39_TACGGGCGTTTCGCTC-1	0.905717		T9_ATAGACCAGTGAAGTT-1	0.140816
	wu39_TACGGGCCAATCTGCA-1	0.721163		T9_ATAAGAGTCCTCCTAG-1	0.145918
	wu39_TACGGGCAGTTGAGTA-1	0.574724		T9_ATAAGAGCATTCCTCG-1	0.841837
	wu39_TACGGGCAGTACATGA-1	0.557673		T9_ATAAGAGAGACTTTCG-1	0.99898
	wu39_TACGGGCAGGCCGAAT-1	0.134403		T9_ATAACGCAGACAAGCC-1	0.158163
	wu39_TACGGGCAGCCAGGAT-1	0.902708		T9_AGTTGGTGTTCTCATT-1	0.694898
	wu39_TACGGGCAGAGTACCG-1	0.507523		T9_AGTTGGTAGGCTCAGA-1	0.913265
	wu39_TACGGATTCTTCGAGA-1	0.150451		T9_AGTGTCAGTTACGCGC-1	0.20102
	wu39_TACGGATTCGTCCAGG-1	0.125376		T9_AGTGTCACAGTCTTCC-1	0.169388
	wu39_TACGGATTCCCACTTG-1	0.98997		T9_AGTGGGAGTTTAAGCC-1	0.82551
	wu39_TACGGATTCAACACCA-1	0.8666		T9_AGTGGGAAGGACTGGT-1	0.341837
	wu39_TACGGATGTTCGTGAT-1	0.908726		T9_AGTGAGGGTTGCGTTA-1	0.585714
	wu39_TACGGATGTGTGCCTG-1	0.695085		T9_AGTGAGGCATACGCTA-1	0.3
	wu39_TACGGATGTGCGATAG-1	0.609829		T9_AGTCTTTTCACCCGAG-1	0.513265
	wu39_TACGGATGTGCCTGGT-1	0.0180542		T9_AGTCTTTCAGGATTGG-1	0.977551
	wu39_TACGGATGTACCATCA-1	0.990973		T9_AGTCTTTCACTAAGTC-1	0.907143
	wu39_TACGGATCAGTCGTGC-1	0.968907		T9_AGTCTTTCAATTGCTG-1	0.0234694
	wu39_TACGGATCACGAGGTA-1	1		T9_AGTCTTTCAAGCTGTT-1	0.94898
	wu39_TACGGATAGCTGGAAC-1	0.962889		T9_AGGTCCGCAGCTATTG-1	0.111224
	wu39_TACCTTAGTGGAAAGA-1	0.600802		T9_AGGTCATCAACGCACC-1	0.795918
	wu39_TACCTTAGTCATGCCG-1	0.31996		T9_AGGGATGGTTGAACTC-1	0.169388
	wu39_TACCTTAGTATAAACG-1	1		T9_AGGGAGTCACGTTGGC-1	0.702041
	wu39_TACCTTACAGCCTTTC-1	0.976931		T9_AGGGAGTAGTTTGCGT-1	0.92449
	wu39_TACCTTACACTGCCAG-1	0.207623		T9_AGGGAGTAGAGTAAGG-1	0.2
	wu39_TACCTTACAATAGCGG-1	0.784353		T9_AGGCCGTGTCAAAGCG-1	0.0581633
	wu39_TACCTTAAGTTAACGA-1	0.964895		T9_AGGCCACGTTAGTGGG-1	0.733673
	wu39_TACCTTAAGTGTTTGC-1	0.997994		T9_AGGCCACGTAAACGCG-1	0.662245
	wu39_TACCTTAAGTACGACG-1	0.978937		T9_AGGCCACAGCGACGTA-1	0.544898
	wu39_TACCTTAAGATCTGAA-1	0.67001		T9_AGCTCTCTCCTTAATC-1	0.107143
	wu39_TACCTTAAGACAATAC-1	0.933801		T9_AGCTCTCCATTGGGCC-1	0.00969388
	wu39_TACCTATTCTTCATGT-1	0.560682		T9_AGCTCTCCAACTGGCC-1	0.564286
	wu39_TACCTATTCCGAATGT-1	0.981946		T9_AGCTCCTGTCTCGTTC-1	0.226531
	wu39_TACCTATTCCCTCTTT-1	0.54664		T9_AGCTCCTGTCGCCATG-1	0.195918
	wu39_TACCTATTCCACGCAG-1	0.977934		T9_AGCTCCTAGACAGGCT-1	0.246939
	wu39_TACCTATTCACCCTCA-1	0.971916		T9_AGCGTCGTCCGCATCT-1	0.462245
	wu39_TACCTATGTTATCCGA-1	0.963892		T9_AGCGTCGCATCGACGC-1	0.842857
	wu39_TACCTATGTGTTGGGA-1	0.727182		T9_AGCGTCGCACCTTGTC-1	0.755102
	wu39_TACCTATGTGACAAAT-1	0.997994		T9_AGCGTCGCAATCTGCA-1	0.231633
	wu39_TACCTATGTAGTACCT-1	0.980943		T9_AGCGTATTCCAGGGCT-1	0.880612
	wu39_TACCTATCAGATCCAT-1	0.997994		T9_AGCCTAAGTATATGAG-1	0.814286
	wu39_TACCTATCACAAGTAA-1	0.127382		T9_AGCATACAGTGTGAAT-1	0.519388
	wu39_TACCTATCAATCGAAA-1	0.69007		T9_AGCAGCCTCGGAATCT-1	0.640816
	wu39_TACCTATCAAGCGAGT-1	0.96991		T9_AGCAGCCCACACCGCA-1	0.263265
	wu39_TACCTATAGGGTTCCC-1	0.971916		T9_AGCAGCCAGGTAAACT-1	0.167347
	wu39_TACCTATAGGCCCTTG-1	0.277834		T9_AGCAGCCAGCTGAACG-1	0.6
	wu39_TACCTATAGCCAGGAT-1	0.956871		T9_AGATTGCCAGTCAGAG-1	0.817347
	wu39_TACCTATAGACCACGA-1	0.698094		T9_AGATCTGTCCTTGGTC-1	0.278571
	wu39_TACAGTGTCTGCTTGC-1	0.592778		T9_AGATCTGTCAGGCGAA-1	0.941837
	wu39_TACAGTGTCTAACTTC-1	0.982949		T9_AGATCTGGTCTAACGT-1	0.652041
	wu39_TACAGTGTCACTTACT-1	0.130391		T9_AGATCTGCAGCCTGTG-1	0.992857
	wu39_TACAGTGGTCTCTCGT-1	0.294885		T9_AGATCTGCACGGACAA-1	0.982653
	wu39_TACAGTGCAGTACACT-1	0.998997		T9_AGAGTGGTCTACGAGT-1	0.754082
	wu39_TACAGTGCACTAGTAC-1	0.264794		T9_AGAGTGGGTCAAAGCG-1	0.931633
	wu39_TACAGTGCACCGCTAG-1	0.96991		T9_AGAGTGGAGATAGCAT-1	0.179592
	wu39_TACAGTGAGTTTAGGA-1	0.22668		T9_AGAGCGAGTTCTCATT-1	0.0816327
	wu39_TACAGTGAGACATAAC-1	0.742227		T9_AGAGCGACATAAGACA-1	0.916327
	wu39_TACACGATCTGTCTCG-1	0.387161		T9_AGAGCGACAGTTAACC-1	0.931633
	wu39_TACACGATCACTCTTA-1	0.819458		T9_AGACGTTTCTCGAGTA-1	0.326531
	wu39_TACACGACATTATCTC-1	0.996991		T9_AGACGTTTCGTAGGTT-1	0.903061
	wu39_TACACGACATCACCCT-1	0.311936		T9_AGACGTTCACTTGGAT-1	0.860204
	wu39_TACACGACACCATGTA-1	0.326981		T9_AGACGTTCAAGGTTCT-1	0.686735
	wu39_TACACGAAGAGCTGGT-1	0.951856		T9_AGACGTTAGCCGTCGT-1	0.980612
	wu39_TAAGTGCGTTCTGAAC-1	0.965898		T9_AGAATAGGTTAGATGA-1	0.856122
	wu39_TAAGTGCGTGAAAGAG-1	0.358074		T9_ACTTTCAGTAGAAAGG-1	0.885714
	wu39_TAAGTGCGTATAGGTA-1	0.981946		T9_ACTTTCAAGCAACGGT-1	0.295918
	wu39_TAAGTGCGTACAAGTA-1	0.998997		T9_ACTTTCAAGAAGGTGA-1	0.222449
	wu39_TAAGTGCCATAACCTG-1	0.686058		T9_ACTTGTTTCGGTCCGA-1	0.685714
	wu39_TAAGTGCCAGTAAGCG-1	0.699097		T9_ACTTGTTCAGCTTAAC-1	0.206122
	wu39_TAAGTGCCAGCATGAG-1	0.998997		T9_ACTTACTCACAACGCC-1	0.889796
	wu39_TAAGTGCCACTTACGA-1	0.172518		T9_ACTTACTAGAACAATC-1	0.37551
	wu39_TAAGTGCCAATGGATA-1	0.482447		T9_ACTGTCCGTGCCTGCA-1	0.879592
	wu39_TAAGCGTTCTGCTGCT-1	0.55667		T9_ACTGTCCGTCATGCCG-1	0.802041
	wu39_TAAGCGTTCCTGCAGG-1	0.779338		T9_ACTGTCCGTATTAGCC-1	0.511224
	wu39_TAAGCGTTCCGTACAA-1	0.419258		T9_ACTGTCCAGCGCTCCA-1	0.00459184
	wu39_TAAGCGTGTTGTACAC-1	0.987964		T9_ACTGTCCAGAGCCCAA-1	0.114286
	wu39_TAAGCGTGTTCCAACA-1	0.918756		T9_ACTGCTCGTCAGAATA-1	0.17551
	wu39_TAAGCGTGTCACCTAA-1	0.706118		T9_ACTGATGGTCTCTCTG-1	0.632653
	wu39_TAAGCGTCATTCTTAC-1	0.204614		T9_ACTGATGAGGCTAGAC-1	0.77551
	wu39_TAAGCGTCAGGCTGAA-1	0.118355		T9_ACTGAGTTCACTTACT-1	0.0846939
	wu39_TAAGCGTCAGCTTCGG-1	0.514544		T9_ACTGAGTAGGCCATAG-1	0.616327
	wu39_TAAGCGTCACTGTCGG-1	0.93681		T9_ACTGAGTAGCCTCGTG-1	0.52449
	wu39_TAAGCGTAGGTGCTAG-1	0.968907		T9_ACTGAACTCTCACATT-1	0.209184
	wu39_TAAGCGTAGGATGGTC-1	0.982949		T9_ACTGAACAGGGTTTCT-1	0.820408
	wu39_TAAGAGATCCATTCTA-1	0.209629		T9_ACTATCTAGCGGCTTC-1	0.862245
	wu39_TAAGAGAGTGTAACGG-1	0.971916		T9_ACGTCAACATGCCCGA-1	0.745918
	wu39_TAAGAGAGTCGATTGT-1	0.189569		T9_ACGTCAACAGTTCCCT-1	0.39898
	wu39_TAAGAGAGTCAACATC-1	0.759278		T9_ACGGGTCTCTGTACGA-1	0.943878
	wu39_TAAGAGAGTCAAAGCG-1	0.311936		T9_ACGGGTCCATCGACGC-1	0.243878
	wu39_TAAGAGAGTAAAGTCA-1	0.84654		T9_ACGGGTCAGAAGGTGA-1	0.830612
	wu39_TAAGAGACAGGCTGAA-1	0.98997		T9_ACGGGCTCAAGACACG-1	0.327551
	wu39_TAAGAGACAAGACGTG-1	0.581745		T9_ACGGGCTAGGATGGAA-1	0.557143
	wu39_TAAGAGAAGTGGTAAT-1	0.996991		T9_ACGGCCATCCACGTTC-1	0.388776
	wu39_TAAGAGAAGGGCACTA-1	0.278837		T9_ACGGCCAAGCTGAAAT-1	0.845918
	wu39_TAAGAGAAGGGATCTG-1	0.934804		T9_ACGGAGAAGCTAGTCT-1	0.896939
	wu39_TAAGAGAAGGAGTAGA-1	0.919759		T9_ACGCCGACACCCAGTG-1	0.502041
	wu39_TAAGAGAAGACTACAA-1	0.996991		T9_ACGCCAGCAATCCAAC-1	0.370408
	wu39_TAAACCGTCTGTCTCG-1	0.954865		T9_ACGCCAGAGTCATCCA-1	0.659184
	wu39_TAAACCGTCTCAAACG-1	0.704112		T9_ACGCAGCAGTTCGCGC-1	0.111224
	wu39_TAAACCGTCCACGTTC-1	0.115346		T9_ACGCAGCAGCACAGGT-1	0.308163
	wu39_TAAACCGGTTCCAACA-1	0.971916		T9_ACGATGTTCACCTTAT-1	0.607143
	wu39_TAAACCGGTTAAGATG-1	0.988967		T9_ACGATGTAGATACACA-1	0.814286
	wu39_TAAACCGCACGCATCG-1	0.967904		T9_ACGATACTCAATAAGG-1	0.663265
	wu39_TAAACCGCACGAAGCA-1	0.998997		T9_ACGATACGTGTCTGAT-1	0.858163
	wu39_TAAACCGCACAGCCCA-1	0.195587		T9_ACGATACGTACTTAGC-1	0.378571
	wu39_TAAACCGAGTCCCACG-1	0.996991		T9_ACGATACCACTACAGT-1	0.45
	wu39_TAAACCGAGCGCTTAT-1	0.934804		T9_ACGATACCAAGGTGTG-1	0.87551
	wu39_TAAACCGAGAGCTTCT-1	0.0932798		T9_ACGAGGAAGTATGACA-1	0.993878
	wu39_GTTTCTATCGTACCGG-1	0.975928		T9_ACCTTTATCGCGATCG-1	0.484694
	wu39_GTTTCTATCGGAAACG-1	0.986961		T9_ACCTTTAGTGGTACAG-1	0.931633
	wu39_GTTTCTATCAGGATCT-1	0.992979		T9_ACCTTTACATTGGCGC-1	0.135714
	wu39_GTTTCTAGTCTGCGGT-1	0.917753		T9_ACCCACTTCGAATGCT-1	0.331633
	wu39_GTTTCTACATGGTCTA-1	0.213641		T9_ACCCACTTCACCATAG-1	0.411224
	wu39_GTTTCTACATGGGACA-1	0.512538		T9_ACCAGTACAGTCCTTC-1	0.381633
	wu39_GTTTCTAAGTACGACG-1	0.937813		T9_ACCAGTAAGCTACCTA-1	0.252041
	wu39_GTTTCTAAGGCGACAT-1	0.912738		T9_ACATGGTTCGGGAGTA-1	0.988776
	wu39_GTTTCTAAGGAGTCTG-1	0.738215		T9_ACATGGTGTGATGATA-1	0.188776
	wu39_GTTTCTAAGCTTTGGT-1	0.574724		T9_ACATGGTGTAAAGTCA-1	0.854082
	wu39_GTTTCTAAGCTAGTTC-1	0.65998		T9_ACATGGTCATTAACCG-1	0.887755
	wu39_GTTTCTAAGAAGAAGC-1	0.381143		T9_ACATCAGTCAGGATCT-1	0.102041
	wu39_GTTCTCGTCGTTTAGG-1	0.657974		T9_ACATCAGCACTTAACG-1	0.928571
	wu39_GTTCTCGTCGGGAGTA-1	0.842528		T9_ACATCAGAGCGAAGGG-1	0.990816
	wu39_GTTCTCGTCAGTTTGG-1	0.678034		T9_ACATACGTCATGGTCA-1	0.889796
	wu39_GTTCTCGGTGCCTTGG-1	0.990973		T9_ACAGCTAGTCTTCTCG-1	0.979592
	wu39_GTTCTCGCAGACGCTC-1	0.995988		T9_ACAGCTAAGCTGCGAA-1	0.577551
	wu39_GTTCTCGCAGACGCAA-1	0.980943		T9_ACACTGATCTTGAGGT-1	0.1
	wu39_GTTCTCGAGTGTGGCA-1	0.156469		T9_ACACTGAGTTAAGACA-1	0.297959
	wu39_GTTCTCGAGTGGTAAT-1	0.938816		T9_ACACTGAGTGAACCTT-1	0.0510204
	wu39_GTTCTCGAGTCCGGTC-1	0.217653		T9_ACACTGAAGTGCCATT-1	0.913265
	wu39_GTTCTCGAGCTGCAAG-1	0.577733		T9_ACACTGAAGAAGGTTT-1	0.964286
	wu39_GTTCGGGTCTTAACCT-1	0.828485		T9_ACACCGGAGTAGCGGT-1	0.172449
	wu39_GTTCGGGTCATGGTCA-1	0.452357		T9_ACACCAAAGTGCGATG-1	0.976531
	wu39_GTTCGGGTCAGCGACC-1	0.117352		T9_AATCGGTGTTGGAGGT-1	0.305102
	wu39_GTTCGGGGTTTGTTTC-1	0.960883		T9_AATCGGTCATATGCTG-1	0.770408
	wu39_GTTCGGGGTGACAAAT-1	0.946841		T9_AATCGGTCACATCCGG-1	0.488776
	wu39_GTTCGGGGTAGCGTCC-1	0.986961		T9_AATCCAGTCCTCCTAG-1	0.753061
	wu39_GTTCGGGCACGAAGCA-1	0.89669		T9_AATCCAGAGTGTCTCA-1	0.158163
	wu39_GTTCGGGCAACTGCGC-1	0.946841		T9_AATCCAGAGCGTTTAC-1	0.123469
	wu39_GTTCGGGAGTAGATGT-1	0.984955		T9_AAGTCTGGTACGCTGC-1	0.763265
	wu39_GTTCGGGAGGATGCGT-1	0.54664		T9_AAGTCTGAGTCACGCC-1	0.210204
	wu39_GTTCGGGAGCAATCTC-1	0.478435		T9_AAGTCTGAGCTCCCAG-1	0.865306
	wu39_GTTCGGGAGAATAGGG-1	0.945838		T9_AAGGTTCGTGCACCAC-1	0.54898
	wu39_GTTCGGGAGAAACCTA-1	0.296891		T9_AAGGTTCCAGCGTAAG-1	0.809184
	wu39_GTTCATTTCGCAAACT-1	0.454363		T9_AAGGTTCAGTGAACGC-1	0.907143
	wu39_GTTCATTTCCGCGCAA-1	0.71013		T9_AAGGCAGAGCCCGAAA-1	0.0734694
	wu39_GTTCATTTCCCTCTTT-1	0.00351053		T9_AAGGCAGAGATGAGAG-1	0.939796
	wu39_GTTCATTTCCCATTTA-1	0.390171		T9_AAGGAGCCAGCCTTGG-1	0.75102
	wu39_GTTCATTTCATACGGT-1	0.362086		T9_AAGGAGCAGGGAGTAA-1	0.94898
	wu39_GTTCATTGTCCGTGAC-1	0.94985		T9_AAGCCGCCAGGCGATA-1	0.439796
	wu39_GTTCATTCATTGGGCC-1	0.925777		T9_AAGCCGCAGTGACTCT-1	0.279592
	wu39_GTTCATTCATGGAATA-1	0.976931		T9_AAGCCGCAGACTACAA-1	0.932653
	wu39_GTTCATTAGTGTTGAA-1	0.92678		T9_AAGACCTGTTGGGACA-1	0.841837
	wu39_GTTCATTAGATCGATA-1	0.677031		T9_AACTTTCTCTGAGGGA-1	0.607143
	wu39_GTTACAGTCGTTTATC-1	0.549649		T9_AACTTTCCATCGATGT-1	0.861224
	wu39_GTTACAGTCCGGGTGT-1	0.525577		T9_AACTTTCCATACCATG-1	0.680612
	wu39_GTTACAGTCCGAACGC-1	0.312939		T9_AACTGGTGTAAACCTC-1	0.686735
	wu39_GTTACAGTCCAACCAA-1	0.508526		T9_AACTGGTCATTTGCTT-1	0.359184
	wu39_GTTACAGTCATGTCTT-1	0.177533		T9_AACTGGTCAATGAATG-1	0.307143
	wu39_GTTACAGTCAGGCCCA-1	0.298897		T9_AACTGGTAGGTTCCTA-1	0.862245
	wu39_GTTACAGGTTACCAGT-1	0.857573		T9_AACTCTTCATTATCTC-1	0.133673
	wu39_GTTACAGGTGTGGTTT-1	0.978937		T9_AACTCTTAGATAGGAG-1	0.739796
	wu39_GTTACAGGTCTTCAAG-1	0.992979		T9_AACTCCCTCTTGTCAT-1	0.45102
	wu39_GTTACAGGTCTCAACA-1	0.826479		T9_AACTCCCTCTCCAGGG-1	0.754082
	wu39_GTTACAGGTCGCTTTC-1	0.450351		T9_AACTCCCCAGTAACGG-1	0.720408
	wu39_GTTACAGCAATGGATA-1	0.981946		T9_AACTCCCAGGGTCTCC-1	0.194898
	wu39_GTTACAGCAAGCGATG-1	0.192578		T9_AACTCCCAGGCAGGTT-1	0.0214286
	wu39_GTTACAGAGTTTGCGT-1	0.238716		T9_AACTCAGCATATACGC-1	0.388776
	wu39_GTTACAGAGTGCGATG-1	0.992979		T9_AACTCAGAGTTACCCA-1	0.168367
	wu39_GTTACAGAGTGAATTG-1	0.994985		T9_AACGTTGTCATGGTCA-1	0.758163
	wu39_GTTACAGAGTACGATA-1	0.922768		T9_AACGTTGGTTGTTTGG-1	0.0163265
	wu39_GTTACAGAGAGCCTAG-1	0.210632		T9_AACGTTGGTTGAACTC-1	0.426531
	wu39_GTTACAGAGAATTGTG-1	0.94985		T9_AACGTTGCATCCGTGG-1	0.0357143
	wu39_GTTAAGCTCCTGCTTG-1	0.981946		T9_AACCGCGCATTTCAGG-1	0.0295918
	wu39_GTTAAGCGTTGTACAC-1	0.933801		T9_AACCGCGCACAGAGGT-1	0.613265
	wu39_GTTAAGCAGCCACGCT-1	0.975928		T9_AACCGCGAGCTGAAAT-1	0.967347
	wu39_GTTAAGCAGCAATATG-1	0.98997		T9_AACCATGCATGCTGGC-1	0.0765306
	wu39_GTTAAGCAGACTTTCG-1	0.822467		T9_AACCATGCAAGTACCT-1	0.890816
	wu39_GTGTTAGTCTCCAGGG-1	0.167503		T9_AACCATGCAACGATGG-1	0.915306
	wu39_GTGTTAGGTACCTACA-1	0.137412		T9_AACACGTTCACTTACT-1	0.32551
	wu39_GTGTTAGGTACAAGTA-1	0.909729		T9_AAATGCCAGCATCATC-1	0.752041
	wu39_GTGTTAGCATCCGTGG-1	0.90672		T9_AAAGTAGTCTCCAACC-1	0.0663265
	wu39_GTGTTAGCAGGTGGAT-1	0.138415		T9_AAAGTAGTCGCCCTTA-1	0.890816
	wu39_GTGTTAGCAGCCTTGG-1	0.88666		T9_AAAGTAGGTTAAGAAC-1	0.0785714
	wu39_GTGTTAGCACTAGTAC-1	0.98997		T9_AAAGTAGAGCTAGGCA-1	0.907143
	wu39_GTGTTAGCAAACGCGA-1	0.240722		T9_AAAGCAACATCGATGT-1	0.787755
	wu39_GTGTTAGAGTACGATA-1	0.952859		T9_AAAGCAAAGAGTAAGG-1	0.954082
	wu39_GTGTTAGAGCAGGTCA-1	0.641926		T9_AAAGATGTCGTACCGG-1	0.726531
	wu39_GTGTTAGAGAGTGACC-1	0.410231		T9_AAAGATGCATTCTCAT-1	0.926531
	wu39_GTGTGCGTCTTTAGGG-1	0.985958		T9_AAAGATGCACAGATTC-1	0.768367
	wu39_GTGTGCGTCACTATTC-1	0.985958		T9_AAAGATGAGATGGGTC-1	0.310204
	wu39_GTGTGCGGTTCCTCCA-1	0.861585		T9_AAACGGGTCTAGCACA-1	0.97551
	wu39_GTGTGCGGTCTTCGTC-1	0.527583		T9_AAACGGGTCCCTAACC-1	0.245918
	wu39_GTGTGCGGTCAGCTAT-1	0.156469		T9_AAACGGGCACCCATTC-1	0.892857
	wu39_GTGTGCGGTAAGAGAG-1	0.962889		T9_AAACCTGTCAGCATGT-1	0.414286
	wu39_GTGTGCGCATCCCATC-1	0.611836		T9_AAACCTGGTTCCACGG-1	0.737755
	wu39_GTGTGCGCAAGTTCTG-1	0.934804		T9_AAACCTGCAAACGCGA-1	0.254082
	wu39_GTGTGCGAGGAATTAC-1	0.258776		T8_TTAGTTCAGAGTTGGC-1	0.163265
	wu39_GTGTGCGAGACTGTAA-1	0.90672		T8_TTAGGCACAAAGTGCG-1	0.0112245
	wu39_GTGGGTCTCTACTTAC-1	0.994985		T8_TTAGGACGTATATGAG-1	0.512245
	wu39_GTGGGTCTCGTATCAG-1	0.454363		T8_TGGTTAGCACAGAGGT-1	0.0428571
	wu39_GTGGGTCTCACTCTTA-1	0.820461		T8_TGGGCGTTCGTAGGAG-1	0.303061
	wu39_GTGGGTCTCAAACGGG-1	0.932798		T8_TGGCTGGGTCACACGC-1	0.162245
	wu39_GTGGGTCGTGAGTGAC-1	0.231695		T8_TGCGTGGAGGCAATTA-1	0.565306
	wu39_GTGGGTCGTCGGCTCA-1	0.94985		T8_TGAGAGGTCAACGGCC-1	0.312245
	wu39_GTGGGTCCATCTATGG-1	0.972919		T8_TGACTAGCAGTGAGTG-1	0.187755
	wu39_GTGGGTCCAGATCCAT-1	0.974925		T8_TCTTCGGAGGATGTAT-1	0.127551
	wu39_GTGGGTCCACCGAAAG-1	0.20662		T8_TCAACGACATCCAACA-1	0.39898
	wu39_GTGGGTCCAAGCCGCT-1	0.770311		T8_TAGAGCTGTGCCTTGG-1	0.389796
	wu39_GTGGGTCAGCGATTCT-1	0.735206		T8_TACTTACGTATGAATG-1	0.187755
	wu39_GTGCTTCTCCACTGGG-1	0.355065		T8_GTAACGTTCCGCGTTT-1	0.387755
	wu39_GTGCTTCTCATGGTCA-1	0.818455		T8_GGCTGGTTCAATCTCT-1	0.237755
	wu39_GTGCTTCTCAGCTCGG-1	0.285858		T8_GGAGCAAAGAGTACAT-1	0.214286
	wu39_GTGCTTCGTTTGGGCC-1	0.987964		T8_GGAACTTGTCAATACC-1	0.187755
	wu39_GTGCTTCGTTGATTGC-1	0.982949		T8_GCTCCTAAGGGCTTGA-1	0.156122
	wu39_GTGCTTCGTGGCCCTA-1	0.988967		T8_GCAGTTACATGCCCGA-1	0.123469
	wu39_GTGCTTCGTCAGTGGA-1	0.945838		T8_GCACTCTGTACCGGCT-1	0.20102
	wu39_GTGCTTCGTACTTGAC-1	0.628887		T8_GCACATACAGGTCTCG-1	0.273469
	wu39_GTGCTTCGTAAATACG-1	0.602808		T8_GATTCAGTCCTGTAGA-1	0.82449
	wu39_GTGCTTCCACTACAGT-1	0.233701		T8_GATGCTAAGGCCCGTT-1	0.932653
	wu39_GTGCTTCAGTGCTGCC-1	0.220662		T8_GACTGCGGTTGAGTTC-1	0.838776
	wu39_GTGCTTCAGTGAAGTT-1	0.954865		T8_GACGTGCAGTTATCGC-1	0.203061
	wu39_GTGCTTCAGCTAGCCC-1	0.976931		T8_GAAGCAGAGCCATCGC-1	0.704082
	wu39_GTGCGGTTCGGTTAAC-1	0.927783		T8_GAAATGATCTGCGTAA-1	0.184694
	wu39_GTGCGGTTCAACACCA-1	0.189569		T8_CTTACCGGTTAGAACA-1	0.781633
	wu39_GTGCGGTGTTAAGACA-1	0.961886		T8_CTGTTTAGTTCAGGCC-1	0.634694
	wu39_GTGCGGTGTATGAAAC-1	0.974925		T8_CTCGAAATCAGCACAT-1	0.196939
	wu39_GTGCGGTCACAAGCCC-1	0.507523		T8_CTCACACGTTTGGCGC-1	0.147959
	wu39_GTGCGGTCAAATACAG-1	0.224674		T8_CTAGAGTTCAGAGGTG-1	0.933673
	wu39_GTGCGGTAGTTCGCGC-1	0.953862		T8_CTACCCAGTGAGGGAG-1	0.482653
	wu39_GTGCGGTAGTCCCACG-1	0.784353		T8_CGTAGGCGTTGGTTTG-1	0.232653
	wu39_GTGCGGTAGTATTGGA-1	0.583751		T8_CGGAGCTCATACGCCG-1	0.186735
	wu39_GTGCGGTAGGCTAGCA-1	0.986961		T8_CGGACTGCACAGCGTC-1	0.0693878
	wu39_GTGCGGTAGCCAACAG-1	0.82347		T8_CGAGAAGGTCACTTCC-1	0.577551
	wu39_GTGCGGTAGAAACGCC-1	0.956871		T8_CCTCTGAGTCAAACTC-1	0.389796
	wu39_GTGCATATCGTTACAG-1	0.221665		T8_CCTACACCAAGTTCTG-1	0.314286
	wu39_GTGCATATCCACTGGG-1	0.976931		T8_CCGTACTTCTCTAGGA-1	0.167347
	wu39_GTGCATATCCACGACG-1	0.622869		T8_CCCTCCTCATTCTCAT-1	0.471429
	wu39_GTGCATATCACTATTC-1	0.884654		T8_CCAGCGATCAGGATCT-1	0.00510204
	wu39_GTGCATATCACCCTCA-1	0.20662		T8_CCAATCCAGCGTAGTG-1	0.372449
	wu39_GTGCATAGTCTTTCAT-1	0.240722		T8_CAGTAACTCTTGCATT-1	0.263265
	wu39_GTGCATAGTCGAAAGC-1	0.930792		T8_CAGCGACGTTCTGGTA-1	0.377551
	wu39_GTGCATAGTACTTAGC-1	0.867603		T8_CAGCCGAAGCAATATG-1	0.153061
	wu39_GTGCATACACCGAATT-1	0.881645		T8_CAACCAACAAGGGTCA-1	0.52449
	wu39_GTGCATAAGTGTGAAT-1	0.788365		T8_ATTATCCTCTACTCAT-1	0.204082
	wu39_GTGCATAAGTAGATGT-1	0.894684		T8_ATTATCCGTATAATGG-1	0.0877551
	wu39_GTGCATAAGGGTTCCC-1	0.195587		T8_ATGTGTGGTGGTTTCA-1	0.173469
	wu39_GTGCATAAGGGTGTTG-1	0.984955		T8_ATCTGCCTCGGCATCG-1	0.204082
	wu39_GTGCATAAGGCATGGT-1	0.287864		T8_AGTTGGTAGGGAGTAA-1	0.340816
	wu39_GTGCATAAGGATGTAT-1	0.794383		T8_AGTGGGAAGCCCAACC-1	0.35102
	wu39_GTGCATAAGGATATAC-1	0.477432		T8_AGGCCGTGTTAAGATG-1	0.313265
	wu39_GTGCATAAGATGTCGG-1	0.889669		T8_AGGCCGTGTGCCTGTG-1	0.336735
	wu39_GTGCAGCTCGGATGGA-1	0.871615		T8_ACTGCTCCAGGATCGA-1	0.271429
	wu39_GTGCAGCTCGAGAACG-1	0.468405		T8_ACTATCTAGATCTGAA-1	0.435714
	wu39_GTGCAGCTCATCGGAT-1	0.275827		T8_ACGGAGACATGCCTAA-1	0.00714286
	wu39_GTGCAGCGTTCCACTC-1	0.80341		T8_AACTCTTCAGTCACTA-1	0.982653
	wu39_GTGCAGCGTTATCGGT-1	0.0712136		T8_AACGTTGTCTTGTACT-1	0.155102
	wu39_GTGCAGCCAGTCACTA-1	0.842528		T8_AAACCTGAGCCTCGTG-1	0.178571
	wu39_GTGCAGCCAGGGCATA-1	0.687061		T7_TTTGCGCTCTCATTCA-1	0.32449
	wu39_GTGCAGCCAGACGTAG-1	0.749248		T7_TTAGGCACATCCAACA-1	0.0877551
	wu39_GTGCAGCCACACGCTG-1	0.881645		T7_TTAACTCGTGAGGCTA-1	0.102041
	wu39_GTGCAGCCAACGCACC-1	0.301906		T7_TGCCCATAGCAGCGTA-1	0.0826531
	wu39_GTGCAGCAGATGTCGG-1	0.971916		T7_TGATTTCTCTCTTGAT-1	0.118367
	wu39_GTGAAGGTCTGTTGAG-1	0.881645		T7_TGAGCATAGCACCGCT-1	0.442857
	wu39_GTGAAGGTCTGTCTAT-1	0.479438		T7_TCTGAGATCTGGTTCC-1	0.0673469
	wu39_GTGAAGGTCCCTGACT-1	0.608826		T7_TCATTACAGTGAACAT-1	0.138776
	wu39_GTGAAGGGTTTAAGCC-1	0.674022		T7_GTGCATAGTTGGGACA-1	0.680612
	wu39_GTGAAGGGTCGCTTTC-1	0.0752257		T7_GTGAAGGAGCTGCCCA-1	0.0755102
	wu39_GTGAAGGCATGACGGA-1	0.36008		T7_GTCTCGTCACAAGTAA-1	0.044898
	wu39_GTGAAGGCACGACTCG-1	0.583751		T7_GTCGTAACAGACACTT-1	0.389796
	wu39_GTGAAGGCACACCGCA-1	0.183551		T7_GGGACCTCAATAAGCA-1	0.00459184
	wu39_GTGAAGGCAATGGACG-1	0.985958		T7_GGAGCAATCTCCTATA-1	0.319388
	wu39_GTGAAGGCAAGCCTAT-1	0.436309		T7_GGAGCAAAGCGATGAC-1	0.0897959
	wu39_GTGAAGGAGTACGTTC-1	0.62989		T7_GGACGTCTCATCGCTC-1	0.503061
	wu39_GTGAAGGAGAATTGTG-1	0.132397		T7_GGACATTCACATCCGG-1	0.578571
	wu39_GTCTTCGTCTGTCTAT-1	0.810431		T7_GGACAGACATGGTCTA-1	0.20102
	wu39_GTCTTCGTCTCAACTT-1	0.864594		T7_GGAACTTCAGACAGGT-1	0.129592
	wu39_GTCTTCGTCGTAGGAG-1	0.523571		T7_GGAACTTCACAGAGGT-1	0.0795918
	wu39_GTCTTCGTCGTACCGG-1	0.265797		T7_GCTGCAGTCCCAAGAT-1	0.00561224
	wu39_GTCTTCGTCGCCGTGA-1	0.951856		T7_GCGACCAAGCGCCTTG-1	0.156122
	wu39_GTCTTCGTCGACCAGC-1	0.997994		T7_GCCAAATAGCTAGTTC-1	0.000510204
	wu39_GTCTTCGGTCCGACGT-1	0.615848		T7_GCATGTACATTGAGCT-1	0.0765306
	wu39_GTCTTCGCATTGCGGC-1	0.381143		T7_GCATGCGCATGTAAGA-1	0.116327
	wu39_GTCTTCGCAGCTCCGA-1	0.930792		T7_GCATGCGAGACTCGGA-1	0.397959
	wu39_GTCTTCGCACTTAAGC-1	0.951856		T7_GCAATCACATGGTTGT-1	0.0765306
	wu39_GTCTTCGCACATCCGG-1	0.785356		T7_GATTCAGTCAGAAATG-1	0.295918
	wu39_GTCTTCGAGGCTATCT-1	0.962889		T7_GATGCTAGTCTGATTG-1	0.295918
	wu39_GTCTTCGAGCTCCTCT-1	0.985958		T7_GATCTAGCATGTCGAT-1	0.382653
	wu39_GTCTTCGAGCTAGGCA-1	0.935807		T7_GATCGATAGAGCTATA-1	0.138776
	wu39_GTCTCGTTCTGTTTGT-1	0.371113		T7_GAGGTGATCTGGAGCC-1	0.157143
	wu39_GTCTCGTTCTGCCAGG-1	0.154463		T7_GACGTGCGTACATGTC-1	0.345918
	wu39_GTCTCGTTCCCTTGCA-1	0.93681		T7_GACGTGCCAGGTCGTC-1	0.643878
	wu39_GTCTCGTGTTTGACAC-1	0.861585		T7_CTTTGCGTCGGCCGAT-1	0.312245
	wu39_GTCTCGTGTGGCGAAT-1	0.878636		T7_CTGATAGAGAGACGAA-1	0.381633
	wu39_GTCTCGTGTGAACCTT-1	0.845537		T7_CTGAAACCATCGATTG-1	0.0265306
	wu39_GTCTCGTCAGACAAGC-1	0.982949		T7_CTCTGGTTCCGCATCT-1	0.0387755
	wu39_GTCTCGTCACGTCTCT-1	0.987964		T7_CTCGAGGTCGTTACAG-1	0.313265
	wu39_GTCTCGTAGGCATGTG-1	0.988967		T7_CTAGTGACAAGGTTTC-1	0.527551
	wu39_GTCTCGTAGGAGTAGA-1	0.998997		T7_CGTTAGACAATCTACG-1	0.0489796
	wu39_GTCTCGTAGGAGCGAG-1	0.933801		T7_CGGGTCAGTGTTGGGA-1	0.244898
	wu39_GTCTCGTAGGACAGCT-1	0.715145		T7_CGGACTGAGCTAGTCT-1	0.228571
	wu39_GTCTCGTAGGACACCA-1	0.954865		T7_CCTTCCCGTAAGGGAA-1	0.15
	wu39_GTCTCGTAGACGACGT-1	0.975928		T7_CCTATTACACGGATAG-1	0.269388
	wu39_GTCTCGTAGACAAGCC-1	0.994985		T7_CCTAAAGAGTACGCGA-1	0.203061
	wu39_GTCGTAATCTCTGAGA-1	0.983952		T7_CATTCGCAGCGATCCC-1	0.1
	wu39_GTCGTAATCAGGCGAA-1	0.802407		T7_CATCGGGCAGCTGCTG-1	0.027551
	wu39_GTCGTAAGTTCCCTTG-1	0.925777		T7_CATCGGGAGCTACCTA-1	0.0581633
	wu39_GTCGTAACACCGCTAG-1	0.429288		T7_CAGTAACGTCGGCACT-1	0.556122
	wu39_GTCGTAACAAGAAAGG-1	0.2668		T7_CAGGTGCCAAACGTGG-1	0.226531
	wu39_GTCGTAAAGACATAAC-1	0.671013		T7_CAGCTAATCTCTAGGA-1	0.961224
	wu39_GTCGGGTTCTTCGAGA-1	0.774323		T7_CACCACTAGCAACGGT-1	0.441837
	wu39_GTCGGGTTCGTAGGTT-1	0.904714		T7_CACAGGCTCGTCCAGG-1	0.164286
	wu39_GTCGGGTTCGGTGTTA-1	0.96991		T7_CACAAACAGGGATGGG-1	0.690816
	wu39_GTCGGGTTCCAAAGTC-1	0.997994		T7_CAAGTTGAGGGCTCTC-1	0.313265
	wu39_GTCGGGTTCAAGATCC-1	0.948847		T7_CAAGTTGAGGATGTAT-1	0.0734694
	wu39_GTCGGGTGTGTTGAGG-1	0.928786		T7_CAAGGCCAGACAATAC-1	0.0673469
	wu39_GTCGGGTGTGAGTGAC-1	0.34002		T7_CAACTAGTCGGCGCTA-1	0.237755
	wu39_GTCGGGTGTAGTGAAT-1	0.22668		T7_ATTACTCAGCAACGGT-1	0.37551
	wu39_GTCGGGTGTAAGAGGA-1	0.997994		T7_ATGGGAGCACTAGTAC-1	0.505102
	wu39_GTCGGGTCATGCCTTC-1	0.259779		T7_ATCATGGAGGGTATCG-1	0.00306122
	wu39_GTCGGGTCACAACGCC-1	0.684052		T7_ATAGACCTCTTGTCAT-1	0.342857
	wu39_GTCCTCATCTTCATGT-1	0.821464		T7_ATAGACCCACTACAGT-1	0.162245
	wu39_GTCCTCATCAGGTAAA-1	0.500502		T7_AGCTCTCGTACTTGAC-1	0.0785714
	wu39_GTCCTCAGTTTGGGCC-1	0.790371		T7_AGCGTCGGTCCGACGT-1	0.538776
	wu39_GTCCTCAGTGGCAAAC-1	0.127382		T7_AGCCTAAAGGAGTTGC-1	0.129592
	wu39_GTCCTCAGTAGCTGCC-1	0.129388		T7_AGATTGCGTGTGGCTC-1	0.0153061
	wu39_GTCCTCACACCCATGG-1	0.844534		T7_AGATCTGCACTTCTGC-1	0.123469
	wu39_GTCCTCAAGTGTTTGC-1	0.697091		T7_AGACGTTGTGATGTGG-1	0.0214286
	wu39_GTCCTCAAGGTGATTA-1	0.998997		T7_ACTGTCCGTCTCCATC-1	0.17449
	wu39_GTCCTCAAGCGTGTCC-1	0.996991		T7_ACTGATGAGAGCCTAG-1	0.281633
	wu39_GTCCTCAAGAGCTATA-1	0.386158		T7_ACTGAACCATTATCTC-1	0.0561224
	wu39_GTCATTTTCCGTAGTA-1	0.97994		T7_ACGGGCTCAGCTTCGG-1	0.192857
	wu39_GTCATTTGTTGCGCAC-1	0.964895		T7_ACAGCTATCACGATGT-1	0.709184
	wu39_GTCATTTGTTGAGGTG-1	0.904714		T7_ACACCAAGTCGGCACT-1	0.0163265
	wu39_GTCATTTGTCTCGTTC-1	0.964895		T7_AAGGCAGAGAGCCCAA-1	0.0826531
	wu39_GTCATTTGTCGGCACT-1	0.947844		T7_AACTGGTTCCGCGTTT-1	0.0806122
	wu39_GTCATTTGTCATCCCT-1	0.721163		T7_AAACGGGCACAGGAGT-1	0.0632653
	wu39_GTCATTTGTCACTGGC-1	0.547643		T6_TTTGCGCGTGGACGAT-1	0.259184
	wu39_GTCATTTGTAGCGTGA-1	0.920762		T6_TTTGCGCAGGTACTCT-1	0.528571
	wu39_GTCATTTCACTTCTGC-1	0.709127		T6_TTGGCAATCAACACCA-1	0.340816
	wu39_GTCATTTAGTAGCGGT-1	0.968907		T6_TTGACTTTCCTGCAGG-1	0.0117347
	wu39_GTCATTTAGGGCTTCC-1	0.910732		T6_TTCCCAGAGTAGGCCA-1	0.628571
	wu39_GTCATTTAGGACCACA-1	0.940822		T6_TTAGGCAGTTCGAATC-1	0.589796
	wu39_GTCATTTAGCCACGTC-1	0.626881		T6_TTAACTCTCGCCGTGA-1	0.00714286
	wu39_GTCACGGTCTTTAGGG-1	0.807422		T6_TGTCCCACAGTCACTA-1	0.531633
	wu39_GTCACGGTCAGCTTAG-1	0.0942828		T6_TGGTTAGAGGTAGCCA-1	0.566327
	wu39_GTCACGGTCAGCTCTC-1	0.837513		T6_TGGGCGTCAAAGAATC-1	0.706122
	wu39_GTCACGGTCAGAGGTG-1	0.725176		T6_TGGGAAGTCTGTCTCG-1	0.703061
	wu39_GTCACGGTCAACCATG-1	0.909729		T6_TGGGAAGTCTCGTTTA-1	0.0918367
	wu39_GTCACGGGTTGAGTTC-1	0.27984		T6_TGCCCATGTGAGGCTA-1	0.1
	wu39_GTCACGGGTTCAACCA-1	0.863591		T6_TGAGAGGAGTAGGCCA-1	0.413265
	wu39_GTCACGGGTTAAGTAG-1	0.930792		T6_TCGAGGCAGTACACCT-1	0.139796
	wu39_GTCACGGGTGGCGAAT-1	0.74323		T6_TCAGGATCACGTTGGC-1	0.0897959
	wu39_GTCACGGGTGAAGGCT-1	0.54664		T6_TCAGATGGTTTACTCT-1	0.909184
	wu39_GTCACGGGTCTCCCTA-1	0.973922		T6_TAGACCATCTCTAGGA-1	0.273469
	wu39_GTCACGGGTAGTAGTA-1	0.778335		T6_TAGACCACAAAGCGGT-1	0.302041
	wu39_GTCACGGCATCGATGT-1	0.994985		T6_TACTTGTGTGATAAAC-1	0.597959
	wu39_GTCACGGCAACACCTA-1	0.892678		T6_GTTCGGGGTTCAGGCC-1	0.561224
	wu39_GTCACGGAGTTAACGA-1	0.755266		T6_GTTCATTTCAATACCG-1	0.84898
	wu39_GTCACGGAGGATGCGT-1	0.259779		T6_GTCCTCAGTACACCGC-1	0.430612
	wu39_GTCACGGAGAAGGACA-1	0.859579		T6_GTATTCTGTACAGTTC-1	0.247959
	wu39_GTCACAATCGCCTGTT-1	0.985958		T6_GTATCTTTCTCTGTCG-1	0.621429
	wu39_GTCACAATCCTTGGTC-1	0.97994		T6_GTACTCCCAAGTCTAC-1	0.218367
	wu39_GTCACAATCCACGCAG-1	0.915747		T6_GGTGAAGGTTCACCTC-1	0.00459184
	wu39_GTCACAATCAGTTGAC-1	0.730191		T6_GGTGAAGGTAATCGTC-1	0.667347
	wu39_GTCACAATCAGCTGGC-1	0.980943		T6_GGTGAAGCAGACGCAA-1	0.0459184
	wu39_GTCACAAGTCGCATAT-1	0.922768		T6_GGGATGATCACTTATC-1	0.572449
	wu39_GTCACAAGTCGAACAG-1	0.152457		T6_GGGACCTAGCTGATAA-1	0.094898
	wu39_GTCACAAGTCCTGCTT-1	0.924774		T6_GGAGCAATCTGCTTGC-1	0.541837
	wu39_GTCACAACAGTTAACC-1	0.994985		T6_GGACATTCACATCCAA-1	0.468367
	wu39_GTCACAACACATTCGA-1	0.987964		T6_GGAACTTCACTGAAGG-1	0.634694
	wu39_GTCACAACAAGCCTAT-1	0.134403		T6_GCTGCTTCAGCTTCGG-1	0.739796
	wu39_GTCACAACAAAGTGCG-1	0.961886		T6_GCTCCTAAGGTACTCT-1	0.215306
	wu39_GTCACAAAGTTGTCGT-1	0.996991		T6_GCGCGATGTGGTCTCG-1	0.0469388
	wu39_GTCACAAAGTCCATAC-1	0.993982		T6_GCGAGAACACCATCCT-1	0.214286
	wu39_GTCACAAAGTAACCCT-1	0.827482		T6_GCGACCATCGTCACGG-1	0.328571
	wu39_GTCACAAAGATGGCGT-1	0.155466		T6_GCAATCACAAAGCGGT-1	0.135714
	wu39_GTCACAAAGATGAGAG-1	0.990973		T6_GCAATCAAGCCTTGAT-1	0.027551
	wu39_GTCAAGTTCTACGAGT-1	0.993982		T6_GATGAGGTCGCCGTGA-1	0.62551
	wu39_GTCAAGTTCACCAGGC-1	0.16349		T6_GACTACAAGCGTTTAC-1	0.359184
	wu39_GTCAAGTGTTCAACCA-1	0.302909		T6_GACTAACGTTCCGTCT-1	0.203061
	wu39_GTCAAGTGTCGAGTTT-1	0.945838		T6_GACGTTAAGCTAGTTC-1	0.154082
	wu39_GTCAAGTGTCGAATCT-1	0.46339		T6_GACGTGCGTACATGTC-1	0.109184
	wu39_GTCAAGTGTCCGTCAG-1	0.674022		T6_GACGGCTGTTACTGAC-1	0.285714
	wu39_GTCAAGTCAGTAAGAT-1	0.612839		T6_GACAGAGTCAGCTGGC-1	0.189796
	wu39_GTCAAGTCACATGACT-1	0.630893		T6_CTTTGCGTCATGTCTT-1	0.0214286
	wu39_GTCAAGTAGGATGTAT-1	0.983952		T6_CTTTGCGGTGACAAAT-1	0.843878
	wu39_GTCAAGTAGCTGGAAC-1	0.954865		T6_CTGCTGTAGGTACTCT-1	0.37551
	wu39_GTCAAGTAGCTAGGCA-1	0.835507		T6_CTGATCCTCTCGCTTG-1	0.838776
	wu39_GTATTCTTCTCGGACG-1	0.1334		T6_CTGAAACCATTTCACT-1	0.0642857
	wu39_GTATTCTTCTAACCGA-1	0.122367		T6_CTCGTACTCATCTGCC-1	0.121429
	wu39_GTATTCTTCCCACTTG-1	0.125376		T6_CTACGTCTCATCGGAT-1	0.0622449
	wu39_GTATTCTTCCCAACGG-1	0.974925		T6_CTAACTTGTTTCGCTC-1	0.707143
	wu39_GTATTCTTCAGTTAGC-1	0.97994		T6_CGTGTAAGTCATCGGC-1	0.8
	wu39_GTATTCTGTTTGACTG-1	0.983952		T6_CGCCAAGTCAACCATG-1	0.0795918
	wu39_GTATTCTGTGATGCCC-1	0.996991		T6_CGATTGAGTTGAGGTG-1	0.440816
	wu39_GTATTCTGTCACTGGC-1	0.574724		T6_CGATTGAGTCTTTCAT-1	0.386735
	wu39_GTATTCTCATGGATGG-1	0.987964		T6_CGAATGTGTCGGCACT-1	0.113265
	wu39_GTATTCTAGGGCTCTC-1	0.205617		T6_CCTTTCTAGCTGTTCA-1	0.0867347
	wu39_GTATTCTAGATGTGTA-1	0.995988		T6_CCTTCCCTCAGCGATT-1	0.239796
	wu39_GTATCTTTCAGCAACT-1	0.776329		T6_CCTAGCTCATCATCCC-1	0.559184
	wu39_GTATCTTGTTACAGAA-1	0.931795		T6_CCTACCACAGGGTTAG-1	0.713265
	wu39_GTATCTTGTCCAGTGC-1	0.668004		T6_CCTACACAGTCTCAAC-1	0.0163265
	wu39_GTATCTTGTCACCCAG-1	0.907723		T6_CATCGAATCATACGGT-1	0.355102
	wu39_GTATCTTCACGAAATA-1	0.976931		T6_CAGTCCTAGTACGTAA-1	0.268367
	wu39_GTATCTTAGTGGTAGC-1	0.652959		T6_CACCAGGCAGCTGCTG-1	0.232653
	wu39_GTATCTTAGGCGATAC-1	0.870612		T6_CACCACTGTTCGGGCT-1	0.894898
	wu39_GTATCTTAGCCCGAAA-1	0.966901		T6_CACACTCTCAGGCGAA-1	0.410204
	wu39_GTATCTTAGCATGGCA-1	0.937813		T6_CACACTCGTTCGAATC-1	0.603061
	wu39_GTATCTTAGATGTCGG-1	0.997994		T6_CACACTCAGGCGCTCT-1	0.252041
	wu39_GTAGTCATCTGTGCAA-1	0.739218		T6_ATGGGAGTCCAAACAC-1	0.7
	wu39_GTAGTCATCGTTTATC-1	0.0892678		T6_AGCGGTCCATCTGGTA-1	0.770408
	wu39_GTAGTCATCCGTCATC-1	0.369107		T6_AGCAGCCAGCTCCCAG-1	0.189796
	wu39_GTAGTCATCAGCTTAG-1	0.991976		T6_AGAGCTTGTGTCCTCT-1	0.268367
	wu39_GTAGTCAGTTTGTGTG-1	0.97994		T6_AGAATAGCATCCTTGC-1	0.611224
	wu39_GTAGTCAGTATTCGTG-1	0.987964		T6_ACTGAACTCAGAGCTT-1	0.685714
	wu39_GTAGTCACATTTGCCC-1	0.706118		T6_ACAGCCGCAAGTCTAC-1	0.192857
	wu39_GTAGTCACATCTCGCT-1	0.2668		T6_AATCCAGCACATGGGA-1	0.258163
	wu39_GTAGTCAAGGCTATCT-1	0.414243		T6_AACTCCCTCGGTCCGA-1	0.0428571
	wu39_GTAGTCAAGCGGATCA-1	0.988967		T5_TTTATGCTCGTCTGCT-1	0.308163
	wu39_GTAGGCCTCTGGTGTA-1	0.993982		T5_TTTATGCCACCAGCAC-1	0.0826531
	wu39_GTAGGCCGTGTGGCTC-1	0.850552		T5_TTTACTGTCACAAACC-1	0.49898
	wu39_GTACTTTTCTTGAGAC-1	0.864594		T5_TTGCGTCGTCTGATTG-1	0.214286
	wu39_GTACTTTTCTGTACGA-1	0.332999		T5_TTGCCGTTCTCAAGTG-1	0.460204
	wu39_GTACTTTTCTGCTGTC-1	0.136409		T5_TGTATTCAGATCCGAG-1	0.161224
	wu39_GTACTTTTCTATCGCC-1	0.724173		T5_TGGGCGTTCTCAAACG-1	0.271429
	wu39_GTACTTTTCCAGGGCT-1	0.97994		T5_TGGGAAGGTGGCGAAT-1	0.268367
	wu39_GTACTTTGTGCTGTAT-1	0.948847		T5_TGGCGCAGTCCATGAT-1	0.196939
	wu39_GTACTTTGTCCGCTGA-1	0.812437		T5_TGCGCAGTCACCCGAG-1	0.495918
	wu39_GTACTTTGTACTCTCC-1	0.827482		T5_TGCCCATAGATATGGT-1	0.00561224
	wu39_GTACTTTGTAAATACG-1	0.326981		T5_TGAGAGGGTCGCTTCT-1	0.135714
	wu39_GTACTTTGTAAACACA-1	0.57673		T5_TCGTAGATCGGCTACG-1	0.502041
	wu39_GTACTTTCAATGCCAT-1	0.971916		T5_TCGTAGACAACTGGCC-1	0.527551
	wu39_GTACTTTCAAACAACA-1	0.905717		T5_TCGTACCTCGTTACGA-1	0.00969388
	wu39_GTACTTTAGCGATTCT-1	0.943831		T5_TCGGGACAGGCCCTTG-1	0.287755
	wu39_GTACTTTAGACGCACA-1	0.817452		T5_TCCACACGTAGCGATG-1	0.0387755
	wu39_GTACTCCTCCTGTACC-1	0.750251		T5_TACTCGCAGACACGAC-1	0.337755
	wu39_GTACTCCGTCTGCAAT-1	0.997994		T5_GTTACAGGTCCAGTGC-1	0.0979592
	wu39_GTACTCCGTCTAACGT-1	0.701103		T5_GTTACAGAGTCTCAAC-1	0.273469
	wu39_GTACTCCGTATAGGGC-1	0.654965		T5_GTGCGGTGTTATGTGC-1	0.614286
	wu39_GTACTCCCATGCAACT-1	0.932798		T5_GTGCAGCTCATGTCTT-1	0.000510204
	wu39_GTACTCCCACTCAGGC-1	0.92678		T5_GTCTCGTGTCTAGTCA-1	0.594898
	wu39_GTACTCCCAATGGAGC-1	0.985958		T5_GTCTCGTAGCACCGCT-1	0.0663265
	wu39_GTACTCCAGCTAGTGG-1	0.737212		T5_GTCGTAAGTCGGGTCT-1	0.358163
	wu39_GTACTCCAGCGTGAAC-1	0.882648		T5_GTCGTAAGTCGGATCC-1	0.487755
	wu39_GTACTCCAGCAAATCA-1	0.998997		T5_GTCGTAAAGTCTTGCA-1	0.0459184
	wu39_GTACTCCAGAACTCGG-1	0.110331		T5_GTACTTTCATCCGGGT-1	0.196939
	wu39_GTACGTATCTTCGAGA-1	0.0782347		T5_GGCTGGTAGAATTGTG-1	0.446939
	wu39_GTACGTATCGAATCCA-1	0.759278		T5_GGCTCGAGTCCTCTTG-1	0.180612
	wu39_GTACGTAGTTAAGTAG-1	0.947844		T5_GGCTCGACATCTCGCT-1	0.67449
	wu39_GTACGTAGTATTACCG-1	0.300903		T5_GGCAATTAGCGCCTCA-1	0.463265
	wu39_GTACGTACATATACGC-1	0.145436		T5_GGATTACGTGCAACGA-1	0.564286
	wu39_GTACGTACAGGACCCT-1	0.993982		T5_GGAACTTTCACCGTAA-1	0.144898
	wu39_GTACGTACAATCCAAC-1	0.194584		T5_GCTGGGTGTCAGATAA-1	0.180612
	wu39_GTACGTACAATAGCGG-1	0.994985		T5_GCGCGATAGAAAGTGG-1	0.0295918
	wu39_GTACGTAAGGTGGGTT-1	0.860582		T5_GCGCAACCATGTAGTC-1	0.458163
	wu39_GTACGTAAGGGCTTGA-1	0.101304		T5_GCCAAATAGATGTGGC-1	0.445918
	wu39_GTACGTAAGCGATTCT-1	0.966901		T5_GCATGCGGTTCTGAAC-1	0.260204
	wu39_GTAACTGTCTTGAGAC-1	0.988967		T5_GCATACAGTAGCGTGA-1	0.392857
	wu39_GTAACTGTCTTAACCT-1	0.765296		T5_GATCAGTAGGGTGTGT-1	0.152041
	wu39_GTAACTGTCTAGCACA-1	0.962889		T5_GAACGGAAGCATCATC-1	0.642857
	wu39_GTAACTGTCGTTACGA-1	0.00702106		T5_GAAATGAAGACCTTTG-1	0.394898
	wu39_GTAACTGTCGCCATAA-1	0.270812		T5_GAAACTCTCGAATCCA-1	0.89898
	wu39_GTAACTGTCGAGAGCA-1	0.500502		T5_CTGTGCTCATAGAAAC-1	0.332653
	wu39_GTAACTGTCCGAAGAG-1	0.994985		T5_CTGCTGTCAACGATCT-1	0.565306
	wu39_GTAACTGCAGCGATCC-1	0.976931		T5_CTGAAACCATTGTGCA-1	0.332653
	wu39_GTAACTGAGTGTGAAT-1	0.901705		T5_CTCACACGTACACCGC-1	0.379592
	wu39_GTAACTGAGTCTCAAC-1	0.982949		T5_CGTCACTTCGCAAACT-1	0.0734694
	wu39_GTAACTGAGTCGCCGT-1	0.788365		T5_CGTCACTTCAGTTAGC-1	0.152041
	wu39_GTAACTGAGGATCGCA-1	0.985958		T5_CGTAGGCAGTACGCGA-1	0.044898
	wu39_GTAACGTTCCTTTCTC-1	0.152457		T5_CGTAGCGCAATCCAAC-1	0.314286
	wu39_GTAACGTTCAGCTCGG-1	0.995988		T5_CGGGTCATCAACACAC-1	0.541837
	wu39_GTAACGTGTGTGACGA-1	0.995988		T5_CGCTTCACAGTGAGTG-1	0.586735
	wu39_GTAACGTGTCTCTCGT-1	0.830491		T5_CGCTTCAAGCTGATAA-1	0.159184
	wu39_GTAACGTCAGGCTCAC-1	0.461384		T5_CGCTGGATCTGTCTCG-1	0.105102
	wu39_GTAACGTCACGAGGTA-1	0.994985		T5_CGCGGTAAGGCTAGCA-1	0.378571
	wu39_GTAACGTAGTACTTGC-1	0.927783		T5_CGAACATTCGCCAGCA-1	0.0193878
	wu39_GTAACGTAGGTCATCT-1	0.346038		T5_CCCAATCCATGTCCTC-1	0.504082
	wu39_GTAACGTAGGGTCTCC-1	0.997994		T5_CCCAATCCAGTCCTTC-1	0.0653061
	wu39_GTAACGTAGGAATTAC-1	0.948847		T5_CATTATCGTGCATCTA-1	0.372449
	wu39_GTAACGTAGATGCCAG-1	0.287864		T5_CAGCGACTCTAACTTC-1	0.354082
	wu39_GGTGTTAGTAGCGTGA-1	0.995988		T5_CAGCCGAGTAAATGAC-1	0.0520408
	wu39_GGTGTTACATGCATGT-1	0.925777		T5_CAGCATAGTCGACTGC-1	0.188776
	wu39_GGTGTTACAAGGTGTG-1	0.160481		T5_CACTCCAAGTCAATAG-1	0.69898
	wu39_GGTGTTACAAACTGCT-1	0.98997		T5_CACCTTGTCTGCAGTA-1	0.0163265
	wu39_GGTGTTAAGGTGACCA-1	0.18656		T5_CACCAGGTCGAGAGCA-1	0.283673
	wu39_GGTGTTAAGCGATAGC-1	0.993982		T5_CACCACTAGGAGTAGA-1	0.533673
	wu39_GGTGTTAAGAGCTGCA-1	0.972919		T5_CACACAACAGCCTGTG-1	0.0336735
	wu39_GGTGCGTTCGACCAGC-1	0.998997		T5_CACAAACTCGCGTTTC-1	0.306122
	wu39_GGTGCGTTCCAGGGCT-1	0.983952		T5_ATTTCTGGTGGTAACG-1	0.00561224
	wu39_GGTGCGTTCAAAGTAG-1	0.75326		T5_ATTGGACTCAGTTAGC-1	0.290816
	wu39_GGTGCGTGTCCTCCAT-1	0.785356		T5_ATTGGACGTACATCCA-1	0.0918367
	wu39_GGTGCGTGTCAATGTC-1	0.895687		T5_ATTCTACAGCGATAGC-1	0.40102
	wu39_GGTGCGTCATAAAGGT-1	0.635908		T5_ATGAGGGGTACAGACG-1	0.342857
	wu39_GGTGCGTAGTAAGTAC-1	0.199599		T5_ATCATGGAGCTGTCTA-1	0.22449
	wu39_GGTGCGTAGGAATGGA-1	0.0972919		T5_ATCATGGAGCAGACTG-1	0.30102
	wu39_GGTGCGTAGATGTTAG-1	0.985958		T5_ATCACGATCCCTGACT-1	0.260204
	wu39_GGTGAAGTCTGTCCGT-1	0.859579		T5_AGTAGTCAGTGAAGTT-1	0.0316327
	wu39_GGTGAAGTCTGGTATG-1	0.954865		T5_AGGCCGTGTACAGACG-1	0.027551
	wu39_GGTGAAGTCTCTAGGA-1	0.95988		T5_AGCTTGAAGTGGTAGC-1	0.226531
	wu39_GGTGAAGTCACGACTA-1	0.768305		T5_AGCTCCTAGGCATGGT-1	0.511224
	wu39_GGTGAAGGTTTAAGCC-1	0.15346		T5_AGAGCGATCCCTCAGT-1	0.62449
	wu39_GGTGAAGGTGGACGAT-1	0.363089		T5_ACTGAACTCCATGAAC-1	0.193878
	wu39_GGTGAAGGTCTCCACT-1	0.531595		T5_ACGGAGAGTAGGGTAC-1	0.256122
	wu39_GGTGAAGGTCCTCCAT-1	0.96991		T5_ACGCAGCAGACAAGCC-1	0.0795918
	wu39_GGTGAAGGTCATGCAT-1	0.984955		T5_AACTTTCTCTGCGACG-1	0.258163
	wu39_GGTGAAGGTATTAGCC-1	0.704112		T5_AACACGTGTACTCAAC-1	0.334694
	wu39_GGTGAAGCATTGGCGC-1	0.15346		T5_AAAGCAACACAACTGT-1	0.434694
	wu39_GGTGAAGCACGAAAGC-1	0.915747		T5_AAACCTGAGACTGTAA-1	0.507143
	wu39_GGTGAAGAGCCTCGTG-1	0.137412		T4_TTTACTGAGCGCTCCA-1	0.310204
	wu39_GGTGAAGAGCCCAATT-1	0.509529		T4_TTCTTAGCACGCTTTC-1	0.639796
	wu39_GGTGAAGAGACGACGT-1	0.952859		T4_TTCTCCTAGAGTGAGA-1	0.75
	wu39_GGTATTGTCTTGACGA-1	0.440321		T4_TTAACTCAGAGTGACC-1	0.00561224
	wu39_GGTATTGTCCCTGACT-1	0.711133		T4_TGGGAAGAGCGATGAC-1	0.476531
	wu39_GGTATTGGTGCAGACA-1	0.7001		T4_TGCGGGTGTCCCTTGT-1	0.917347
	wu39_GGTATTGCATGCCCGA-1	0.94985		T4_TGAAAGACAGCTCCGA-1	0.466327
	wu39_GGTATTGCAGGACCCT-1	0.417252		T4_TCTGGAAGTCCGAACC-1	0.881633
	wu39_GGTATTGCAGCATGAG-1	0.127382		T4_TCGGGACGTGAACCTT-1	0.840816
	wu39_GGTATTGCACAGGCCT-1	0.671013		T4_TCAGGTATCAACGGCC-1	0.596939
	wu39_GGTATTGAGTGAAGTT-1	0.990973		T4_TCAGCAAAGAGGGCTT-1	0.0673469
	wu39_GGTATTGAGCCATCGC-1	0.114343		T4_TCAGATGGTTCGAATC-1	0.643878
	wu39_GGGTTGCTCTTGTCAT-1	0.998997		T4_TCAGATGAGATGTGGC-1	0.454082
	wu39_GGGTTGCTCTGCGACG-1	0.97994		T4_TCAACGACAATAGCAA-1	0.503061
	wu39_GGGTTGCTCGTTTATC-1	0.988967		T4_TAGGCATAGTGCCATT-1	0.000510204
	wu39_GGGTTGCTCCTATTCA-1	0.702106		T4_TACCTTAGTAGGCATG-1	0.0285714
	wu39_GGGTTGCTCCAAAGTC-1	0.951856		T4_TAAGTGCCAATGGTCT-1	0.77551
	wu39_GGGTTGCTCATTGCCC-1	0.964895		T4_GTTTCTAGTTTCGCTC-1	0.0357143
	wu39_GGGTTGCGTTGTTTGG-1	0.560682		T4_GTTTCTACAATGGAGC-1	0.0234694
	wu39_GGGTTGCGTTCGGCAC-1	0.0481444		T4_GTTCGGGGTACGACCC-1	0.229592
	wu39_GGGTTGCGTCGGCATC-1	0.160481		T4_GTTCATTGTCCATCCT-1	0.768367
	wu39_GGGTTGCGTACCGAGA-1	0.98997		T4_GTTAAGCCAAAGGCGT-1	0.673469
	wu39_GGGTTGCGTACACCGC-1	0.851555		T4_GTTAAGCAGAAGGCCT-1	0.460204
	wu39_GGGTTGCCATTCTTAC-1	0.971916		T4_GTGAAGGCAGGGAGAG-1	0.723469
	wu39_GGGTTGCCATTAGCCA-1	0.967904		T4_GTGAAGGAGGCACATG-1	0.669388
	wu39_GGGTTGCCAGTAACGG-1	0.146439		T4_GTATTCTTCATATCGG-1	0.521429
	wu39_GGGTTGCAGTGAATTG-1	0.984955		T4_GGTGCGTCATCACCCT-1	0.213265
	wu39_GGGTTGCAGCTGCAAG-1	0.848546		T4_GGTGAAGAGCCTATGT-1	0.790816
	wu39_GGGTCTGTCTAACGGT-1	0.957874		T4_GGGAGATTCAACCATG-1	0.161224
	wu39_GGGTCTGTCCTTGACC-1	0.97994		T4_GGCTGGTCACTCAGGC-1	0.677551
	wu39_GGGTCTGGTGACTACT-1	0.983952		T4_GGCGTGTGTAGTACCT-1	0.403061
	wu39_GGGTCTGGTCGCATAT-1	0.968907		T4_GGACGTCGTCATATGC-1	0.137755
	wu39_GGGTCTGCAGATCCAT-1	0.994985		T4_GCTTGAATCAGCTCGG-1	0.210204
	wu39_GGGTCTGCACCGCTAG-1	0.111334		T4_GCTTGAAGTCAACATC-1	0.735714
	wu39_GGGTCTGCACAGCGTC-1	0.621866		T4_GCTGGGTTCCTTGCCA-1	0.0234694
	wu39_GGGTCTGCACACTGCG-1	0.595787		T4_GCTCTGTTCTAGCACA-1	0.582653
	wu39_GGGTCTGCAAGCTGAG-1	0.983952		T4_GCTCCTACACGTTGGC-1	0.177551
	wu39_GGGTCTGAGTAGTGCG-1	0.419258		T4_GCGGGTTAGTGGGCTA-1	0.580612
	wu39_GGGCATCTCACGCGGT-1	0.181545		T4_GCATGTAGTGGTGTAG-1	0.343878
	wu39_GGGCATCGTGTCAATC-1	0.520562		T4_GCATGATGTACCGGCT-1	0.382653
	wu39_GGGCATCGTCTTGTCC-1	0.810431		T4_GCATACACACGCATCG-1	0.145918
	wu39_GGGCATCGTCTTGATG-1	0.960883		T4_GATCTAGCAGACAAGC-1	0.644898
	wu39_GGGCATCGTCTAAACC-1	0.365095		T4_GATCGATTCTAACTTC-1	0.643878
	wu39_GGGCATCGTAATAGCA-1	0.117352		T4_GAGTCCGCAGGCTCAC-1	0.776531
	wu39_GGGCATCCAGGTGGAT-1	0.122367		T4_GACCAATCAGACGCAA-1	0.0846939
	wu39_GGGCATCCAGCTCGCA-1	0.982949		T4_CTTAGGAAGACTAAGT-1	0.404082
	wu39_GGGCATCCAGACTCGC-1	0.281846		T4_CTGTTTAAGATGGGTC-1	0.769388
	wu39_GGGCATCCACACCGCA-1	0.987964		T4_CTCCTAGCATCAGTAC-1	0.727551
	wu39_GGGCATCCAAGAAGAG-1	0.976931		T4_CTAGCCTCACCAGGTC-1	0.69898
	wu39_GGGCATCAGCTCCTTC-1	0.978937		T4_CTAGAGTCATAACCTG-1	0.290816
	wu39_GGGCATCAGAGGGCTT-1	0.98997		T4_CTACACCGTTATCACG-1	0.957143
	wu39_GGGCACTTCTGGGCCA-1	0.964895		T4_CGGAGTCAGATTACCC-1	0.605102
	wu39_GGGCACTTCTACGAGT-1	0.102307		T4_CGCTTCAAGTTGAGTA-1	0.197959
	wu39_GGGCACTTCCGCTGTT-1	0.982949		T4_CGCTATCGTTATCCGA-1	0.264286
	wu39_GGGCACTTCCGCAAGC-1	0.990973		T4_CGATTGAGTATAGGTA-1	0.673469
	wu39_GGGCACTTCACAATGC-1	0.69007		T4_CGAACATAGCTAGGCA-1	0.328571
	wu39_GGGCACTGTTAGATGA-1	0.977934		T4_CCTTCCCGTTTGGCGC-1	0.0357143
	wu39_GGGCACTGTCCGTCAG-1	0.55667		T4_CCTTCCCAGTACGATA-1	0.197959
[truncated: 74,784 more rows]

## Sheet: Table S6
	Supplementary Table 6. CytoTRACE gene correlations for Malignant and CAF cell types.
	CytoTRACE gene expression correlated to cell scores (Table S5) indicative of developmental status. 1: Less Differentiated, 0: More Differentiated.
	Malignant CytoTRACE Gene Correlations			Fibroblast CytoTRACE Gene Correlations
	Gene	Correlation Coefficient		Gene	Correlation Coefficient
	ANXA2	0.722292		LGALS1	0.788945
	S100A11	0.691675		FTH1	0.788898
	KRT19	0.648765		GAPDH	0.768663
	PKM	0.631267		TMSB10	0.739542
	MRPL51	0.610968		MYL6	0.735455
	CD9	0.590767		RPL6	0.709063
	BCAP31	0.581084		ACTG1	0.708041
	S100A6	0.579554		ACTB	0.691767
	PDIA6	0.563191		SEC61G	0.6796
	ATRAID	0.55577		MYL12A	0.672915
	MGST1	0.554871		CALM2	0.669365
	SRSF9	0.54485		S100A11	0.66468
	MGST3	0.535804		LDHA	0.664541
	ENO1	0.534928		TPI1	0.664477
	COMT	0.527939		OST4	0.661187
	YWHAQ	0.524588		ANXA2	0.633453
	AGR2	0.520362		ENO1	0.626398
	YBX3	0.518367		TUBB	0.626296
	CCT4	0.504075		MIF	0.618291
	PGAM1	0.502952		C4orf3	0.618083
	CCT7	0.502197		RARRES2	0.618039
	HSPB1	0.49264		OSTC	0.610193
	PDAP1	0.489544		RPS27L	0.600388
	NPC2	0.489319		UBL5	0.597286
	CAPG	0.485243		PKM	0.597159
	PHB2	0.478369		CD99	0.594007
	TACSTD2	0.47745		ARF4	0.591375
	STRAP	0.469647		TPM2	0.584052
	PRMT1	0.469004		RHOA	0.580851
	S100A14	0.466546		TUBA1B	0.579806
	FXYD3	0.466086		MYL9	0.574894
	TMA7	0.464288		TPM4	0.572386
	POLE4	0.458444		AP2S1	0.559693
	SAT1	0.45713		CTHRC1	0.558351
	ATP1B3	0.455685		PHPT1	0.556318
	RCN2	0.45305		RABAC1	0.555871
	S100P	0.451378		KDELR2	0.55292
	RTN4	0.448057		CAPZB	0.551034
	UBE2E3	0.445473		TAGLN	0.54422
	SPINT1	0.444803		ANAPC11	0.538306
	SMIM22	0.443749		MINOS1	0.535554
	RAB10	0.440699		PDLIM2	0.534764
	DDIT4	0.439659		NOP10	0.532289
	FAM3C	0.436828		TMED9	0.529085
	ARMC10	0.432401		TPM1	0.526198
	BEX3	0.431781		SSR3	0.525926
	CTSH	0.430972		S100A16	0.520807
	LITAF	0.429566		MYDGF	0.520783
	JUNB	0.428923		PGAM1	0.520077
	TRIP6	0.426016		NDUFC2	0.517483
	SDC1	0.422686		ATOX1	0.515571
	PSMB3	0.42167		P4HB	0.514428
	PDXK	0.417067		CALU	0.514424
	PON2	0.412521		S100A10	0.512829
	NQO1	0.412118		DCN	0.510205
	PSMD2	0.411625		TUBA1A	0.506883
	GPX1	0.410772		GSTO1	0.499483
	KRT7	0.410474		PRELID1	0.496096
	ANXA1	0.409952		RAB2A	0.493029
	RBM8A	0.407675		EMP3	0.492076
	ID1	0.405996		CTSK	0.491285
	MRPS21	0.402634		NDUFB7	0.491097
	SNX17	0.40147		ITM2B	0.487258
	ERGIC2	0.401087		HCFC1R1	0.476182
	CNN2	0.400759		IL32	0.475129
	EPCAM	0.39691		RAB1A	0.473115
	CRABP2	0.396201		CALR	0.470706
	LAGE3	0.396073		CTSB	0.467103
	SLC16A3	0.391461		DRAP1	0.463812
	PHLDA3	0.389286		TMEM45A	0.461888
	CTNNBIP1	0.388829		SPARC	0.46027
	CTSB	0.388178		NPC2	0.454702
	TSTA3	0.385656		ITGB1	0.452105
	HIGD1A	0.383019		DYNLRB1	0.447018
	ZFP36L1	0.381717		ACTA2	0.44388
	MARCKSL1	0.379868		CD151	0.442819
	COPS7A	0.377239		IFI27L2	0.441255
	MDK	0.376722		MZT2B	0.440559
	M6PR	0.374737		CAV1	0.440185
	DERA	0.373402		NBL1	0.440006
	CALU	0.371836		YWHAH	0.433552
	MRPL23	0.368862		RCN3	0.43271
	BCL7C	0.368312		JUNB	0.432182
	STEAP1	0.366852		TGFB1I1	0.427804
	COMMD1	0.366127		SERPINH1	0.426074
	RCN1	0.365152		CYTOR	0.423853
	TNFRSF1A	0.363892		FAM3C	0.418501
	CAV2	0.359358		ACTN1	0.415584
	NUDT1	0.35416		CAVIN3	0.409488
	CRIP2	0.353142		ILK	0.409181
	CDKN2A	0.349928		RCN2	0.408424
	IFT22	0.343559		SUMO3	0.408216
	CYTOR	0.342912		PRSS23	0.406358
	IFI27	0.342604		SH3GLB1	0.405573
	PRSS22	0.340401		PDLIM7	0.403334
	BLVRA	0.339204		COMT	0.40073
	PRPF31	0.338552		EIF4G2	0.400472
	PROM2	0.337696		TNFRSF12A	0.400347
	S100A2	0.336761		PLAUR	0.400305
	UBE2S	0.336496		CDC42	0.397921
	CEBPD	0.335198		IFI27	0.397523
	TXNIP	0.335083		ARL6IP5	0.396186
	HMGB3	0.334634		TMEM167A	0.395233
	BCAP29	0.334085		PDPN	0.393696
	DENR	0.333266		SDC2	0.393572
	NRBP1	0.331685		ID3	0.389944
	CYSTM1	0.330727		GPX8	0.389784
	WBP11	0.33057		C4orf48	0.388112
	TNFSF10	0.330364		CARHSP1	0.387851
	AGR3	0.32927		MT1E	0.385471
	DGCR6L	0.328555		PLIN3	0.385198
	TPD52L1	0.328336		PERP	0.384592
	SPTSSA	0.326784		MRPL14	0.381431
	AGTRAP	0.326307		CD55	0.378434
	ELF3	0.325921		SERPINF1	0.377418
	TCEAL4	0.324671		SLC16A3	0.377119
	EPHX1	0.324513		IER3IP1	0.375732
	TPD52	0.32414		DEK	0.3757
	TPBG	0.323898		ANXA11	0.375214
	CEBPB	0.323423		CTSD	0.374498
	CSTA	0.323284		ARHGDIA	0.372525
	PTMS	0.322629		TUBA1C	0.370966
	CRB3	0.321886		PFDN4	0.36718
	PTOV1	0.321456		METTL26	0.36642
	GPN1	0.320668		PTS	0.365426
	SERPINB6	0.31993		TGIF1	0.363991
	MPV17	0.319114		CNN2	0.363502
	ADK	0.317498		CPE	0.361297
	CENPW	0.317351		FAP	0.361216
	NCK1	0.316904		CSRP1	0.359516
	PPP1CB	0.316151		SMARCB1	0.357503
	CISD3	0.315581		LMCD1	0.357241
	ANXA4	0.315341		SPATS2L	0.355705
	EMD	0.31503		CERCAM	0.355427
	JPT2	0.315013		ITM2C	0.35499
	FSCN1	0.314598		IGFBP7	0.353727
	TMEM45A	0.312908		WDR1	0.35371
	TSPAN6	0.312688		FAM114A1	0.352632
	APMAP	0.312641		PDIA4	0.35161
	AIG1	0.31229		PLS3	0.350086
	CD163L1	0.310869		BRI3	0.349918
	SYT8	0.309682		MT2A	0.349515
	HSD17B11	0.309605		PLOD2	0.348533
	REL	0.308176		JUN	0.346723
	AHNAK2	0.307254		PDLIM3	0.346539
	SUCLG2	0.307023		GJB2	0.343715
	ALG1L	0.306311		RPL26L1	0.343299
	LIMS1	0.306017		TIMP1	0.34298
	PHLDA1	0.305887		LOXL1	0.342627
	LBHD1	0.305127		CMTM3	0.342122
	LAMB3	0.304306		PALLD	0.34198
	MRPS24	0.303654		UBE2E2	0.341752
	UPK1B	0.302717		TGFBI	0.340719
	PDE4C	0.302708		COL8A1	0.340207
	CFH	0.302269		HDLBP	0.339834
	ALYREF	0.300784		PTTG1IP	0.339317
	FDFT1	0.300661		CST3	0.337247
	KRT5	0.300405		TMEM176B	0.336722
	LYPD3	0.30036		NFKBIA	0.336541
	BAG3	0.299507		C1R	0.336437
	MCFD2	0.298692		TNFAIP6	0.335846
	GLTP	0.298345		INHBA	0.335363
	TSPAN15	0.29557		ZYX	0.334255
	CTSA	0.295258		CTSA	0.332457
	WDR72	0.294986		TYMP	0.332076
	CCDC91	0.29482		MPLKIP	0.330597
	NAGK	0.293704		MRPS6	0.329738
	EHF	0.292817		CAPN2	0.32725
	MYOF	0.292795		NECTIN2	0.326915
	LTBR	0.292424		SPHK1	0.325714
	TM9SF3	0.292091		RAB31	0.324068
	PMEPA1	0.290586		P4HA1	0.324014
	SEMA4B	0.290329		CAV2	0.323604
	CHCHD6	0.287989		MFAP2	0.322705
	MT1X	0.287691		BNIP3	0.321626
	SDCBP2	0.287419		CLIC4	0.319032
	GOPC	0.286417		PRKRA	0.318868
	EGFR	0.285268		DCXR	0.316257
	SCPEP1	0.284537		FKBP10	0.31328
	FAM110A	0.282251		SOX4	0.311351
	RHOV	0.282037		TMEM160	0.306685
	CEACAM6	0.281824		RALA	0.306466
	ARF3	0.281763		ISG15	0.306065
	IFT172	0.281459		ZFP36	0.304983
	CP	0.280898		TMEM176A	0.304863
	BLOC1S1	0.280797		MGAT1	0.304495
	GOLT1B	0.277979		GSTM3	0.303831
	CAPS	0.277963		P4HA2	0.30356
	MAGED1	0.277785		SERPING1	0.301659
	TMEM189	0.277708		KLF6	0.300912
	PCYOX1	0.276558		MYLK	0.300639
	UBE2M	0.276325		OLFML3	0.300497
	CKAP4	0.274639		COL1A2	0.300469
	HBP1	0.27325		ID2	0.300154
	KIF9	0.272907		SMCO4	0.300002
	UXS1	0.272652		DAP	0.298452
	KRT15	0.272564		C1S	0.298389
	SKIL	0.272306		C9orf3	0.297548
	CDK6	0.272008		PYCR1	0.297548
	SDR16C5	0.271947		COL3A1	0.297448
	PRSS3	0.270392		PLPP4	0.295503
	LRRC8A	0.269676		FN1	0.294049
	EYA2	0.267475		ANTXR1	0.293431
	HSPA1B	0.266735		PARVA	0.29281
	EVA1A	0.266572		BASP1	0.292674
	AQP3	0.26654		POSTN	0.291067
	KRT23	0.265437		PLAU	0.290877
	HES4	0.264193		MSRB3	0.290697
	A4GALT	0.263027		COL10A1	0.290532
	SEMA3C	0.262945		GNG11	0.290102
	CLDND1	0.262882		COL1A1	0.287711
	USP5	0.262793		LOXL2	0.287502
	SLC44A4	0.262484		CKAP4	0.287201
	GPX2	0.261589		AEBP1	0.287099
	ADGRG1	0.261083		HEBP2	0.28433
	MGLL	0.260988		HSD17B11	0.283994
	ALDH16A1	0.260448		EFEMP1	0.283497
	TSPAN8	0.26029		SMYD3	0.283314
	HLTF	0.259949		MCRIP1	0.280162
	CTSS	0.25983		PRRX1	0.279502
	IRX3	0.259701		HTRA1	0.278391
	SSPN	0.259325		LAP3	0.276942
	LAMP2	0.2587		SEC23A	0.276854
	GNG10	0.25854		MAGED1	0.27636
	MARCKS	0.25752		NFE2L2	0.273968
	PPP1R13L	0.257458		CPQ	0.2729
	IMPA2	0.2572		FIBIN	0.271854
	TST	0.25713		YBX3	0.271231
	PON3	0.257013		COL5A2	0.27101
	ANXA10	0.256943		SNX7	0.269997
	CYB5A	0.256726		RBMX	0.267554
	GNA15	0.256587		GJA1	0.26738
	BACE2	0.256095		IFITM1	0.267223
	CYB5R1	0.255974		RHOB	0.26559
	MBOAT7	0.254598		FSCN1	0.265319
	LY6D	0.253915		CHN1	0.26219
	NGRN	0.253293		ALDH1B1	0.261876
	FLYWCH2	0.252767		PDLIM5	0.261059
	C16orf74	0.252357		LXN	0.260641
	UBXN2A	0.252239		LPP	0.260618
	CCSER2	0.25211		PRMT2	0.260217
	TMEM238	0.251015		ASPN	0.259679
	DTX2	0.250997		ARPP19	0.259432
	IGFBP3	0.250527		C5orf46	0.258071
	BCAS4	0.250303		FBXO32	0.257995
	SLC4A1AP	0.249921		COPZ2	0.257477
	GJB5	0.249737		ADM	0.257425
	SLC2A4RG	0.248909		MMP23B	0.257398
	LARP6	0.248559		SUGCT	0.256997
	CCDC12	0.248379		GPNMB	0.256669
	TMEM97	0.248356		TSC22D1	0.25599
	CDC42SE1	0.248094		EGR1	0.255334
	ADORA2B	0.24752		WNT2	0.254594
	NECTIN1	0.247266		THBS2	0.254277
	GOLM1	0.247176		MFAP5	0.253119
	CHD3	0.246354		IGFL2	0.252703
	KLK11	0.246266		CTSF	0.252587
	TNNT1	0.246148		SSPN	0.251483
	AKR1C3	0.246131		GREM1	0.251218
	CLDN1	0.245994		HOXB2	0.25086
	WNT7B	0.24496		C1QTNF3	0.249504
	CD40	0.244054		PLOD1	0.247717
	GSKIP	0.243899		EMP1	0.247691
	NRIP1	0.243687		MICU1	0.247493
	S100A9	0.24352		H1F0	0.247004
	TPM1	0.243241		CHPF	0.246841
	TSPAN3	0.24315		NTM	0.245693
	SLFN5	0.243062		SLC44A1	0.245322
	RECQL	0.243033		GOPC	0.24521
	SPTBN1	0.242932		VGLL4	0.244546
	AC004922.1	0.242516		CTNNB1	0.244315
	WBP1	0.242241		DPYSL3	0.244249
	FZD6	0.242206		GEM	0.243291
	C9orf152	0.24209		SULF1	0.242714
	GJB2	0.240357		PSMG3	0.242348
	PLS3	0.240286		CFI	0.240746
	GPR87	0.240055		MINDY2	0.239723
	PLLP	0.239316		P3H4	0.239267
	TRIB2	0.239162		NREP	0.239048
	TYMP	0.238688		PODNL1	0.238804
	GALNT14	0.238685		IGFBP6	0.238712
	ISYNA1	0.238364		HSD17B6	0.238618
	KRT6A	0.237944		LOX	0.238216
	PLAC8	0.237731		FLNA	0.237968
	HOMER3	0.236565		SOCS3	0.236828
	ERMP1	0.235174		BCAT1	0.236026
	AKR7A3	0.235077		INSIG2	0.235382
	ADAM17	0.234578		INAFM1	0.234476
	GNPTAB	0.233078		RHOD	0.233922
	ALDH2	0.233052		RARRES3	0.233126
	FBP1	0.232933		P3H1	0.231833
	ST6GALNAC2	0.232481		SEC31A	0.231153
	CFD	0.23201		GAS1	0.230581
	TBC1D2	0.231903		CREB3L1	0.229956
	LINC01503	0.231783		TWSG1	0.229933
	SOX2	0.231438		PRCP	0.228339
	EVA1C	0.231356		TLN1	0.22732
	FNDC3B	0.231315		FOSB	0.227073
	CA9	0.231299		RBP1	0.225478
	GNGT1	0.231273		GOLM1	0.225304
	GMDS	0.230563		TMED7	0.224661
	PRR15L	0.230464		DNAJB1	0.224117
	TM9SF1	0.229286		ANGPTL2	0.223803
	PLAU	0.228816		CDH11	0.223327
	NAMPT	0.228769		PDGFC	0.223286
	MUC16	0.228405		CDC42EP3	0.221405
	RAB38	0.227822		MYH9	0.220365
	RBMS1	0.227017		SLC39A13	0.21985
	LGALS4	0.226302		RCAN1	0.219096
	PRNP	0.226179		CCDC80	0.218927
	DAPL1	0.225936		RGS16	0.218771
	CEACAM5	0.225852		MMP11	0.218476
	AEBP2	0.225826		ENAH	0.217942
	PRR15	0.224737		COL6A3	0.217625
	TFAP2A	0.224517		HOXB7	0.217434
	ABHD2	0.224073		VCAN	0.216583
	SUSD4	0.224039		C16orf87	0.216225
	SMIM10L1	0.223892		GBE1	0.215969
	FAT2	0.223742		SYTL2	0.214242
	PPARG	0.223513		PTGES	0.213721
	PYGL	0.222991		FOXP1	0.21252
	RGL2	0.222606		IGFBP3	0.212375
	HIF1A	0.222425		PRNP	0.211364
	CTSE	0.222221		ZFP36L2	0.210206
	SMCO4	0.222193		IGFBP4	0.210156
	CXCL1	0.222157		FHL1	0.209799
	SLITRK6	0.221247		PAM	0.209204
	PACSIN3	0.220958		RNF13	0.207115
	AC245595.1	0.220885		WDR54	0.206319
	ARL4D	0.220769		SMIM14	0.204902
	GM2A	0.220663		MTMR2	0.203176
	NCOR2	0.220249		STMN2	0.202951
	VSIG2	0.219536		TIMP2	0.202469
	MISP	0.219019		CTSZ	0.202229
	RND3	0.218699		ATF3	0.20172
	NTN1	0.218502		BDH2	0.201106
	MLPH	0.218435		LHFPL6	0.200961
	GTF2I	0.217701		C11orf96	0.200681
	CLIP1	0.217467		NPDC1	0.20062
	GSTM3	0.216202		GALNT1	0.20042
	PLXNA1	0.215941		PLN	0.2003
	FAM83A	0.215828		SGCE	0.200181
	CAPN13	0.215525		VCL	0.197722
	FOXA1	0.215525		RAI14	0.196304
	IER5	0.215418		GNB1	0.196202
	SERPINB3	0.215397		MYC	0.195593
	NXN	0.215397		PLPP1	0.195195
	RAI14	0.21532		FBN1	0.194211
	CROT	0.215196		SDC1	0.193947
	PLA2G10	0.215043		EGLN3	0.193729
	KCNK1	0.214201		EPHX1	0.193372
	CTSL	0.213215		LINC02544	0.193087
	ATN1	0.213143		PPFIBP1	0.19302
	PTPN13	0.212871		CD276	0.192522
	CST6	0.211867		GAS6	0.192436
	FOXC1	0.211585		CORO1C	0.192313
	KYNU	0.211223		MT1X	0.192266
	IL20RB	0.211045		SCPEP1	0.192187
	ABHD17C	0.210668		FBLN1	0.192024
	GPC1	0.210615		TOM1	0.191607
	CAPNS2	0.210535		CCL2	0.19156
	SNAPC1	0.210289		FNDC1	0.191538
	CDK2AP1	0.210272		TIMP3	0.191089
	GDF15	0.21021		FTSJ1	0.191034
	PTGES	0.210171		TMEM158	0.19103
	TMEM40	0.210097		MATN3	0.190045
	TMEM35B	0.209891		ASAP1	0.188501
	NPDC1	0.209426		ITGA5	0.188467
	PPFIBP1	0.208756		ISLR	0.188264
	SNCG	0.208657		PLEKHO1	0.18763
	PTPRZ1	0.208008		BMP1	0.187603
	CCDC71L	0.207691		RAC3	0.187272
	SLC38A2	0.207648		ADAMTS12	0.187152
	MSLN	0.207627		ARL4C	0.186033
	TMC5	0.20733		IFFO1	0.185474
	SULF2	0.207132		SEC61A1	0.185305
	LINC01980	0.207065		LRRC17	0.185108
	SLC15A2	0.205936		ALDOC	0.183597
	TMEM176A	0.204834		FBLN2	0.182315
	ZNF749	0.204557		BCAR1	0.182257
	ZNF385A	0.204153		PLTP	0.181226
	CENPV	0.20372		ENO2	0.180801
	ULBP2	0.203699		CLTC	0.179955
	SLC40A1	0.203658		MYOF	0.179602
	SLC12A2	0.203007		ACTG2	0.179022
	TMEM176B	0.202926		CXCL14	0.178972
	GPCPD1	0.202877		SPOCK1	0.178849
	CAD	0.202401		SEC24D	0.17799
	PTHLH	0.202222		SH3PXD2A	0.177984
	ALDH1L1	0.201568		KLF4	0.177386
	OBSL1	0.201522		RIN2	0.177206
	AKR1C2	0.201456		MXRA5	0.177179
	FLNB	0.201426		RND3	0.176951
	CRYL1	0.201419		FGF1	0.176876
	KLF10	0.200872		PROCR	0.176251
	AKAP1	0.200799		FKBP9	0.17625
	DCBLD2	0.200074		NOX4	0.176243
	CPPED1	0.199716		AKAP12	0.175928
	CUEDC1	0.198157		RUNX2	0.175915
	NFKBIZ	0.198052		LEF1	0.175779
	CDA	0.197839		MAFF	0.175702
	CALML3	0.19737		ALDH2	0.175516
	EPHA4	0.197204		ANKRD28	0.174289
	TMEM237	0.196981		CADM1	0.172631
	ABCA13	0.19633		ANKH	0.172334
	PLS1	0.196194		PSIP1	0.171922
	KRT16	0.195986		C1QTNF6	0.167061
	ICA1	0.195984		NAAA	0.16671
	SLC22A18	0.194333		ADAM12	0.166142
	GCNT3	0.194153		CTSC	0.16595
	STARD10	0.193785		SNUPN	0.165233
	TTC9	0.193716		VSNL1	0.164806
	RNASE1	0.1929		NRP2	0.164712
	SERPINB11	0.192661		ZNF281	0.164212
	AC010642.2	0.192449		PXDN	0.163974
	TP63	0.192182		WIPF1	0.163936
	AGRN	0.191094		RUNX1	0.163852
	RAB11FIP1	0.190966		CEBPD	0.163685
	NOMO1	0.190568		SELENOP	0.163207
	CDH26	0.19012		MMP14	0.162362
	CMBL	0.189973		APPL1	0.162111
	GRHL1	0.189437		COL11A1	0.161556
	PRAME	0.188659		MYO1C	0.161516
	CTSV	0.188618		QSOX1	0.161085
	INTS9	0.188403		STAT3	0.161076
	WWTR1	0.188326		PRRX2	0.160825
	COL4A5	0.187594		C1orf198	0.159793
	NRP2	0.187249		ITGB5	0.158743
	UBTD1	0.187075		RARRES1	0.158636
	LRMP	0.186807		PMEPA1	0.157115
	MUC1	0.186409		LINC01615	0.156648
	AL365226.2	0.186164		SLC39A14	0.156641
	C1orf21	0.185956		COL12A1	0.156635
	ABLIM1	0.185667		CXCL12	0.156346
	DKK1	0.185131		QPCT	0.156339
	BCL2L15	0.184409		HSPB8	0.156138
	BCAS1	0.184407		MAP4K4	0.15608
	UPK3B	0.184398		KIAA1217	0.155968
	ANKLE2	0.18431		CDH13	0.155617
	CYFIP1	0.183909		DUSP10	0.155024
	CXCL8	0.183701		SPRY1	0.155007
	ANKRD50	0.183395		WISP1	0.154308
	TCTN1	0.183301		TMEM204	0.152707
	HPGD	0.183084		ANKRD35	0.152508
	GAA	0.18279		TXNIP	0.152218
	PPL	0.182753		APOE	0.151908
	DTNB	0.182673		CFB	0.151681
	IRAK3	0.181685		FNDC3B	0.151577
	PIAS3	0.181632		C2	0.151218
	CX3CL1	0.181418		FRMD6	0.151161
	ITGB8	0.181192		MAP3K20	0.150885
	SIX1	0.180953		MAF	0.15045
	C1RL	0.180881		LINC01705	0.150446
	DEGS2	0.180764		MFAP4	0.150337
	GJB1	0.180723		ZBED1	0.150145
	SEMA3A	0.180139		VEZT	0.149747
	GABARAPL1	0.180126		CALB2	0.149051
	DNMT3A	0.179787		NR4A1	0.148869
	A2ML1	0.17977		EDIL3	0.148838
	IRX5	0.179505		SERPINE2	0.148214
	PKP1	0.179165		TCF12	0.148084
	CD109	0.178709		COL5A1	0.147375
	MICALL1	0.178473		GFPT2	0.147262
	ANG	0.17798		ARHGAP1	0.147056
	KLHL5	0.177566		DCBLD1	0.146956
	CHST6	0.177223		CLU	0.14688
	TESC	0.176803		DIO2	0.146654
	TFF1	0.176591		MEDAG	0.14661
	AF127577.3	0.176559		PARN	0.146577
	LAMA5	0.176013		LINC01943	0.146389
	HCAR2	0.175837		ST6GALNAC5	0.144985
	ZNF750	0.175825		GPC1	0.144868
	SMIM31	0.175798		TGFB3	0.144514
	LMO4	0.175434		TWIST1	0.144328
	STRA6	0.17481		MICAL2	0.143753
	CKMT1A	0.174769		LMO7	0.143534
	SH3PXD2B	0.174062		CSRNP1	0.143492
	VILL	0.173848		PTK7	0.143103
	PLCB1	0.173662		MME	0.142512
	GOLGA4	0.173423		CLMP	0.142464
	IER5L	0.172621		POR	0.142315
	SIX2	0.172217		CFH	0.14231
	HES2	0.17203		PTHLH	0.142193
	ALDH1A3	0.171475		GGT5	0.14217
	CDKN2B	0.171252		SULF2	0.141444
	SCEL	0.171197		CYBRD1	0.141432
	AMN	0.171164		GATD3A	0.14087
	ARL4C	0.171063		OLFML1	0.140717
	MIR205HG	0.170831		PPP1R13L	0.14066
	VGLL1	0.170696		MGST1	0.14062
	SYT1	0.170684		NUAK1	0.140151
	TFF3	0.170195		SYNDIG1	0.139983
	TMTC3	0.170126		APOL1	0.13995
	PORCN	0.169267		BST1	0.139348
	CHP2	0.169115		MBOAT2	0.139091
	PEG10	0.168981		NET1	0.139023
	CYP4B1	0.168887		ZNF106	0.138697
	FAM3B	0.168882		TACC1	0.138689
	LINC01133	0.168557		PPP1R14A	0.138518
	THBD	0.16851		MACF1	0.137845
	S1PR5	0.16838		SCT	0.137716
	CELSR1	0.168207		SPECC1	0.137537
	TPST1	0.1679		FST	0.137158
	FRMD6	0.167701		SPOCD1	0.136807
	C12orf56	0.167679		PLSCR4	0.13609
	LDLR	0.166539		INS	0.135602
	FAM3D	0.166031		NR3C1	0.135585
	FGF11	0.164882		UGCG	0.134904
	ACSL5	0.164876		NKD2	0.134816
	ERRFI1	0.1647		IQCA1	0.13452
	C12orf75	0.164614		ADRA2A	0.134346
	S100A8	0.164377		TFPI	0.133714
	CXCL6	0.163692		NCOR2	0.133487
	IL32	0.163396		ABHD14A	0.131569
	SVIP	0.163392		IMMP2L	0.131299
	CKMT1B	0.163384		KCNE4	0.131155
	WNT10A	0.162954		PAWR	0.130743
	CA2	0.162747		SGMS2	0.130292
	MTSS1L	0.162139		EDNRA	0.129972
	CHST14	0.16213		EGR2	0.129366
	DSC3	0.161957		CYGB	0.128738
	DCBLD1	0.161955		COMP	0.128725
	PPP4R3B	0.161812		TCN2	0.128644
	ALDH3B2	0.161301		HAS1	0.128616
	AC105446.1	0.161174		CNIH3	0.128614
	RHPN2	0.160856		MAP1B	0.128442
	TMPRSS11E	0.160694		TENT5A	0.128198
	RASAL2	0.160118		FBXO8	0.12809
	KRT4	0.159419		GPRC5A	0.127602
	HS6ST1	0.158986		ATXN1	0.127524
	CALML5	0.158861		ENTHD1	0.127167
	CREB3L1	0.158641		CDH2	0.127164
	GSDMC	0.15812		FXYD6	0.127154
	KLC3	0.157845		TDO2	0.126714
	MAPK10	0.157834		ALDH1A1	0.126337
	ATP12A	0.157707		SMARCA2	0.125868
	RASSF9	0.157361		CDKN2C	0.12547
	SLC2A9	0.157015		TNFSF4	0.125409
	SAA1	0.156751		HEPH	0.125249
	KRT17	0.155263		PLAC9	0.125058
	EFS	0.155253		RERG	0.12388
	TGM2	0.155064		GUCY1A1	0.123456
	BCAS3	0.155004		ST5	0.123379
	TLR5	0.154621		LIMS2	0.123308
	GPR37	0.154573		GPR68	0.12307
	KRT13	0.154482		FOSL2	0.122964
	IGF1R	0.15375		FAT1	0.122813
	IFITM10	0.153696		ETV1	0.121654
	AC022034.2	0.153415		PRELP	0.118183
	SMARCA1	0.152335		SLC6A6	0.117365
	MCU	0.152325		SOD3	0.117349
	LMO7	0.152237		FRZB	0.11728
	ATF7IP	0.151341		MYO6	0.117226
	SLC6A14	0.150081		HSD11B1	0.116995
	C5orf17	0.149941		PHYHD1	0.116175
	CCDC88B	0.149664		PCDH7	0.115995
	NFAT5	0.149643		GRP	0.115661
	ABCA12	0.149162		NR2F2	0.115635
	HSD17B2	0.149158		UNC5B	0.115621
	SEMA4C	0.149061		EPYC	0.115554
	SPRR3	0.148797		AMIGO2	0.115373
	ADGRV1	0.148746		TFPI2	0.115294
	CYP2F1	0.148552		OSBPL1A	0.115207
	FA2H	0.148289		C1orf21	0.115054
	SEMA4A	0.147403		SCRG1	0.114352
	LPCAT4	0.146861		MARVELD1	0.113698
	ARL14	0.146611		CYP1B1	0.113578
	AC006206.2	0.145931		MMP19	0.113501
	DCP1A	0.145785		GADD45A	0.113248
	SLC31A2	0.145737		CAMK1	0.113065
	PDGFC	0.145675		GPR1	0.112982
	AKR1B10	0.144527		HACD4	0.112309
	TRIM54	0.144493		SH3D19	0.112188
	SPSB1	0.144367		MT1M	0.112117
	PTPRU	0.143755		FMO1	0.111998
	RIMKLB	0.143713		ALDH1A3	0.111556
	EPHB2	0.143695		F13A1	0.111404
	HCAR3	0.14257		AHNAK2	0.111151
	PPP1R16A	0.142302		NR4A3	0.111047
	IKZF2	0.141048		CADM3	0.110601
	PTGS2	0.140981		SFRP4	0.110187
	TANC2	0.140202		BDKRB1	0.110135
	AC011632.1	0.140067		DEPTOR	0.109782
	CAPN12	0.139747		MOXD1	0.109621
	ASPHD1	0.139475		COLGALT1	0.10924
	PPP1R1B	0.138612		ATP6AP1L	0.10782
	TOR4A	0.137914		ITGA11	0.107813
	EDARADD	0.137779		LINC00520	0.10748
	RHCG	0.137171		TGFBR1	0.10722
	CES2	0.136704		NPR3	0.106139
	FOXA3	0.136324		ADD3	0.106045
	DOK4	0.136089		G0S2	0.105965
	ALDH3A1	0.136057		TRIM59	0.105942
	ERBB3	0.136046		VEGFC	0.105452
	C16orf54	0.135951		TBC1D2	0.105256
	ELF5	0.135596		KIF26B	0.105048
	GJB7	0.134877		PTPN14	0.104862
	AC116049.2	0.134723		PLEKHA4	0.104619
	GJB6	0.134433		PLBD1	0.104307
	FUT2	0.134141		PLEKHA5	0.104193
	SELENOP	0.133982		CHD9	0.103892
	TCF7L2	0.133879		LRRC15	0.103431
	LOXL4	0.133856		CLDN11	0.103424
	SHOX2	0.133647		EPS8	0.103116
	BMPR1B	0.133404		ANKRD10	0.102635
	ECI2	0.132399		RNF24	0.102028
	ELK3	0.132324		CST1	0.101888
	CYP4X1	0.131912		PTPRN	0.101399
	AP001207.3	0.131895		EVA1C	0.100982
	ADH7	0.131757		VMP1	0.100955
	LINC02300	0.131651		EPB41L2	0.10074
	SPRR1B	0.13116		ENPP1	0.0997295
	ADAP1	0.130767		WDR86	0.0994888
	NCCRP1	0.130383		SSBP2	0.0994459
	CCK	0.130362		LINC01929	0.0984227
	SLCO1A2	0.130088		GSTM5	0.0983813
	AL365356.5	0.129697		WNT5A	0.0983744
	CLIP4	0.129178		ADAM19	0.0978606
	AC019349.1	0.128979		OSR1	0.0971733
	MLLT6	0.128765		IGF2	0.0965625
	TMPRSS3	0.128594		ALOX15	0.0960652
	POU6F2	0.128359		DPT	0.0957568
	TMEM45B	0.128349		PDE1A	0.0957152
	IVL	0.127669		HP	0.0955008
	C5orf30	0.127417		SULT1A1	0.0947602
	LINC00885	0.127372		PTGIS	0.0947457
	2023-03-03	0.127197		PROS1	0.0943767
	CLCA2	0.126637		APBA2	0.0940721
	LPIN2	0.126579		PPP1R3B	0.0935101
	SH3BGRL2	0.125921		ALOX15B	0.0932237
	KLF2	0.125386		APBB2	0.0929453
	C4BPB	0.125358		SRGAP2B	0.0928591
	IRF2BPL	0.124843		ADIRF	0.0924734
	CDH19	0.124721		FZD1	0.0923895
	CALML4	0.124571		NGF	0.092305
	SLC16A1	0.124442		HS3ST3A1	0.0922381
	SCNN1B	0.124039		SLC35G2	0.0920931
	LGALS7	0.123784		PTEN	0.0910766
	AC245041.2	0.123754		CYP26A1	0.0904343
	APOBEC1	0.123253		AK5	0.090366
	IL1R2	0.122847		TIPARP	0.0902587
	SNCAIP	0.122804		PBX1	0.0901677
	CYP2S1	0.12246		HSPB6	0.0899825
	DHRS11	0.122334		CORIN	0.0897595
	CLDN23	0.121854		DLX5	0.0897589
	KRT81	0.121801		ENPP2	0.089528
	HMGA2	0.121799		SCG2	0.0895069
	GPR35	0.121522		KCNJ8	0.0892569
	AC106876.2	0.121359		ISM1	0.0890633
	ELL2	0.121106		ROM1	0.0888048
	CRACR2B	0.121045		LINC02257	0.0887623
	EPPK1	0.121033		SHISA2	0.0886592
	REPS2	0.120169		MIR497HG	0.0884837
	CLCA4	0.119817		RAB3B	0.0881262
	SYK	0.119336		KIAA0930	0.0880075
	AC005537.1	0.118319		2023-09-08	0.0873464
	SLC9B2	0.117973		MRVI1	0.0863983
	CAPN9	0.116911		ACKR3	0.0859385
	DDAH1	0.116846		SCUBE2	0.0855262
	KIFC3	0.116712		BNC1	0.0851662
	GABRE	0.116633		GSN	0.085039
	SLC39A2	0.116619		CYP7B1	0.0849345
	BNIPL	0.116413		SPARCL1	0.0847933
	TRIM31	0.116132		PDGFRA	0.0847676
	CYP24A1	0.115874		RASGRF2	0.0839412
	IQGAP2	0.115312		PTGIR	0.083117
	MUC5AC	0.11393		JAKMIP2	0.0829391
	EFNA2	0.113909		IL6ST	0.0826892
	HYAL1	0.11233		RASL11B	0.0825032
	SCD	0.111544		TANC2	0.081977
	TMEM52B	0.111475		PLA2G2A	0.0814122
	GPR160	0.110234		TCF21	0.0803238
	MMP13	0.109556		TNFSF13B	0.0803043
	FIBCD1	0.109481		CDKL5	0.0797782
	HNF1B	0.109201		SRPX	0.0795072
	SPOCK3	0.10913		PPEF1	0.0787808
	HID1	0.107998		CSF1	0.0778401
	RBP1	0.107739		TNFAIP8L3	0.076616
	IL2RG	0.10759		IL15RA	0.0763573
	CAPN8	0.107165		SEMA3D	0.0761291
	ERN2	0.106216		TLN2	0.0760732
	CCDC190	0.106005		IGFL3	0.0758822
	AXDND1	0.105956		SLC24A2	0.0758359
	STXBP6	0.105886		IGF1	0.075198
	DSG3	0.105154		PAMR1	0.0747455
	IGF2	0.104581		NCALD	0.07471
	FOXP1	0.104541		KCNQ1OT1	0.0745751
	PRKACB	0.104528		RAI2	0.0740278
	EEF1A2	0.104454		CBX6	0.0708356
	LYZ	0.104409		PTX3	0.0702453
	TMPRSS13	0.104241		KANK4	0.069713
	OAF	0.103533		EGR3	0.0697055
	MUC5B	0.10284		CDO1	0.0689855
	ANGPTL4	0.102827		HTR2B	0.0686153
	USH1C	0.102756		IL33	0.0683859
	FKBP1B	0.10272		NFIB	0.0682994
	RAPGEFL1	0.101703		KCTD12	0.0673191
	TNC	0.101465		MGP	0.0672312
	KCNE3	0.101172		PTN	0.0667387
	PIP5K1B	0.100984		CEMIP	0.0665702
	F2RL1	0.100934		APELA	0.0661486
	MYRF	0.100726		HHIP	0.065863
	SHROOM3	0.100588		GATA6	0.0656305
	TNIK	0.100034		ARHGAP10	0.0649592
	VASN	0.099915		ST6GAL2	0.064454
	LGR4	0.0974372		CDON	0.0644034
	OCLN	0.0967662		ADAMTS6	0.0643408
	TRAK1	0.0961814		CPT1C	0.0642983
	MTRNR2L12	0.0960041		RASD1	0.0638333
	CDCA7	0.0955895		TSPYL2	0.0637525
	POF1B	0.0952529		ACVRL1	0.0633846
	COL7A1	0.0947783		BCHE	0.0629828
	DMBT1	0.0938383		NRP1	0.0628031
	LIPH	0.093294		ZNF469	0.0626549
	PIGR	0.092929		CLIC2	0.0624725
	GSDMB	0.092714		C2orf40	0.0619961
	C11orf54	0.0918954		CNTN1	0.0615238
	TFF2	0.0914926		ATP10A	0.0610914
	SLC9A2	0.091376		CST2	0.0609249
	FST	0.0909218		FXYD1	0.0604824
	TMPRSS11D	0.0907497		ELN	0.0601385
	RNF128	0.0901909		MEOX2	0.0598684
	DPYSL2	0.0880253		PRUNE2	0.0583898
	TMEM238L	0.0876522		LSAMP	0.0583316
	LGALS2	0.0852775		COL8A2	0.0583079
	PCSK7	0.0851553		DIRAS3	0.0580799
	TOX3	0.0848288		AOX1	0.0580016
	KRT14	0.0839576		F2R	0.0578804
	GIPC2	0.0837342		INMT	0.0575698
	KRT6B	0.0835309		HTR2A	0.0575428
	DEPTOR	0.0825376		SOX11	0.0572861
	ACKR4	0.0824281		PKIA	0.0569414
	BBOX1	0.0823613		C1QTNF2	0.0559524
	SYTL2	0.0820237		IGF1R	0.0558732
	FSTL3	0.0816414		SAMD11	0.0557695
	VSIG1	0.0814013		ALPK2	0.055582
	CCL15	0.0812022		ECHDC2	0.0554249
	TM4SF4	0.0807656		RDH10	0.0552618
	DDC	0.0804444		PIR	0.0548531
	SULT1B1	0.0800448		FOXS1	0.054613
	LINC02381	0.079045		AKR1C1	0.0544354
	RNF103	0.0786893		PLPP3	0.0540558
	GLYCTK	0.0785682		PTGDS	0.0540337
	SLCO1B3	0.0784182		OGN	0.0537484
	CLDN15	0.0777063		PID1	0.0530737
	AHCYL2	0.0774959		2023-03-02	0.0528113
	BLNK	0.0770094		FMO3	0.0528029
	ALDH1A1	0.0756545		PLEC	0.0520864
	ARSE	0.0755464		CD302	0.0517258
	TM4SF5	0.0740336		RANBP17	0.0515798
	SLC9A1	0.0739052		MT1A	0.0511771
	ENTPD2	0.0735129		CCDC102B	0.0508781
	KCNK5	0.0733934		RHOU	0.0504868
	SLC45A3	0.0733492		SUSD2	0.0496707
	FUT4	0.0723006		MEGF6	0.0485728
	FZD5	0.0714794		SCUBE3	0.0484832
	CAPN5	0.0712195		S1PR2	0.0484442
	MST1R	0.0711014		CHST7	0.0483665
	TRIM15	0.0709389		ANGPTL1	0.0480048
	AC005550.2	0.0706641		RGL1	0.0477781
	PAQR8	0.0666421		LINC01088	0.0473367
	AC020656.1	0.0663944		MMP13	0.0468563
	FAM177B	0.063932		SYNPO2	0.0467006
	GPT	0.063583		F3	0.0464001
	SMPDL3A	0.0632295		EPHB2	0.0463321
	ASRGL1	0.062534		TYRO3	0.0456943
	AOC1	0.0618408		WNT4	0.0447587
	TRABD2A	0.0617586		CFD	0.0444034
	SHH	0.0617291		XPNPEP2	0.0443999
	SEMA4G	0.0615357		KLF9	0.0443012
	REG4	0.0604868		IL34	0.0434517
	SLC6A8	0.0603542		DOCK5	0.0434418
	HNF4G	0.0603103		ABI3BP	0.0425779
	NPSR1	0.0599628		COL7A1	0.0416738
	RASA3	0.059756		SPTBN1	0.0409046
	RETREG1	0.0593117		RASL12	0.0406844
	GATA6	0.0591901		TTYH3	0.0400901
	C11orf86	0.0590657		HAND2	0.0387786
	NOSTRIN	0.0578239		SGIP1	0.0387668
	AL161431.1	0.0566504		TSHZ2	0.0385474
	CYP2C18	0.056582		AGTR1	0.0373158
	CXCL5	0.0563652		TNFRSF19	0.0370342
	SPRR2A	0.0561032		ENG	0.0369148
	FCGBP	0.0552299		AL359555.4	0.0366419
	PPP1R14D	0.0551349		SFRP1	0.0366161
	FAM221A	0.0547467		TMEM100	0.0366142
	SMIM6	0.0537334		PIEZO2	0.0362709
	EPS8L3	0.053155		FBLN5	0.0362561
	FNIP2	0.0521266		SLC19A2	0.0360585
	BTNL8	0.0517272		HOXA2	0.0359111
	ASPHD2	0.05018		F10	0.0355763
	ADRA2A	0.0489912		FMO2	0.0351391
	CEMIP	0.0473464		TLE4	0.0347654
	SLC1A1	0.0470932		FAM171B	0.0344345
	GATM	0.0470478		CH25H	0.0343996
	SPIRE2	0.0455323		HGF	0.0343092
	CLDN18	0.0451955		PCDH18	0.0337024
	IYD	0.0450689		RORA	0.0336752
	KALRN	0.0450033		PLXNC1	0.0335453
	SLC6A20	0.0447428		PRG4	0.0324176
	CCL28	0.0441751		FOXO3	0.0317176
	ABCC3	0.0441366		GLI1	0.0315754
	MMP1	0.0440009		EGFR	0.0315168
	AP001107.9	0.0439081		KIAA1324L	0.031045
	B3GALT5	0.0437613		NR2F1	0.0307869
	SLC17A9	0.043601		SOCS2	0.0301326
	PFKFB2	0.0434895		CAB39L	0.0291132
	CCDC68	0.0426103		LRRC4C	0.029103
	AC079602.1	0.0423215		AHI1	0.0285426
	CPS1	0.0420742		LINC01750	0.0284066
	OSBPL7	0.0410429		NR1H3	0.0283883
	ACSS1	0.0406581		PODN	0.0279369
	FBLIM1	0.0406199		KLK4	0.0276524
	MT1G	0.0386539		BOC	0.0275867
	RNF183	0.0382606		FLRT2	0.0275829
	FGFR4	0.0381476		SLIT3	0.0268128
	SLC5A1	0.038137		ANK2	0.0268079
	SAMD5	0.0375287		RUNX1T1	0.0263524
	CDH2	0.0366376		ITIH5	0.0259055
	FRY	0.0361576		OAF	0.0258788
	HNF4A	0.0352888		MIR99AHG	0.0256643
	RFLNA	0.03437		GPBAR1	0.0256046
	HMGCS2	0.0341366		BPI	0.0252838
	PLEKHA6	0.0338225		SCARA3	0.0250231
	AC008397.1	0.0332916		NDRG2	0.0249804
	BAIAP2L2	0.0325026		WNT2B	0.0249723
	SLC39A14	0.0316982		PLAGL1	0.0247563
	TMPRSS2	0.0315067		NFIX	0.0245922
	PLXNA2	0.0312717		KAZALD1	0.0245084
	KBTBD12	0.0310012		CRISPLD2	0.0244889
	SMIM24	0.0305077		ADAMTS7	0.0243649
	PLEKHB1	0.0298663		ZBTB16	0.0238865
	PSORS1C1	0.0294901		LTBP2	0.0237159
	GAL3ST1	0.0292876		C3	0.0228806
	ANKS4B	0.0290569		SLC16A2	0.0225341
	CDX2	0.0285645		GAB1	0.0225125
	AC021218.1	0.02829		MID1	0.0218423
	NPNT	0.0262759		SPRY2	0.0214281
	NR1I2	0.0262153		MIAT	0.0211937
	CLRN3	0.025895		SALL4	0.0210549
	RALGPS1	0.0256632		DCLK1	0.0205657
	F5	0.0254927		CHL1	0.0205416
	COLGALT2	0.0231642		BHLHE22	0.020377
	PROM1	0.0229609		FAM198A	0.0203336
	PGC	0.022924		C16orf89	0.0202283
	LPIN1	0.0229085		SESN3	0.0200912
	GDA	0.0216489		CACNB4	0.0197272
	MTMR11	0.0206279		PDE5A	0.0197103
	NR0B2	0.0205557		FAIM2	0.0195813
	CCDC198	0.0202237		PGAP1	0.0195778
	TRNP1	0.019099		TCEAL5	0.01759
	VIL1	0.0184013		TNNT3	0.0175893
	ONECUT3	0.0180472		DIO3OS	0.0174599
	TNFRSF11A	0.0177328		AC090673.1	0.0171402
	MUC17	0.0170785		TIMP4	0.0167923
	PELI2	0.0154368		PLXDC1	0.0163692
	CYP3A5	0.014501		C1QTNF4	0.0160887
	FOXA2	0.0141959		RBMS3	0.0160036
	ANKRD29	0.0138749		VLDLR	0.0159966
	CYP4F12	0.013603		ZCCHC24	0.0158105
	GCKR	0.0127362		CPED1	0.0155437
	ATP10B	0.012415		VSTM2L	0.0132234
	FABP2	0.0109323		CBLN4	0.0128781
	IHH	0.0105639		ARHGEF26	0.0124669
	PRAP1	0.0104244		AGT	0.0110988
	SUCNR1	0.010415		MAN1C1	0.0107841
	NPC1L1	0.0102366		PGF	0.0100599
	ERICH5	0.00867051		ZNF704	0.00887007
	MUCL3	0.00802755		CARMIL1	0.00866583
	AATK	0.00774103		ASPA	0.00793132
	SCIN	0.0073745		MAMDC2	0.00763787
	LINC00483	0.00724581		LAMB1	0.00718137
	MYO1A	0.00642556		PDE7B	0.00684549
	C2orf72	0.00547387		GPR162	0.00647017
	AL138930.1	0.00488206		LRRC2	0.00570539
	SMIM32	0.0048357		ADAMTS15	0.00568263
	MYOM1	0.00424083		SETBP1	0.00516308
	TM4SF20	0.00350336		CCL19	0.00472845
	CCDC183	0.00240914		SOX15	0.0046828
	DUOXA2	0.00178307		AP003716.1	0.00462154
	ANXA13	0.00169557		ADAMTSL3	0.0040383
	MAGI1	0.0015253		TRABD2B	0.00402127
	LRRC66	0.000507724		LINC02580	0.00362306
	SLC19A3	7.51386e-05		KCNIP1	0.00338336
	SPINK4	-0.000679432		GPC3	0.00331127
	FMO5	-0.00205254		KCND3	0.00308693
	ALDOB	-0.00329542		KLHL13	0.00235067
	RAP1GAP	-0.00346725		LIPG	0.00189081
	VNN1	-0.0038005		CHRDL2	0.00177236
	GRAMD1B	-0.00494457		BCL6	0.00147167
	PDZD3	-0.00609565		MYOZ3	0.00105347
	CDHR2	-0.00645952		WIPF3	0.000961761
	PHGR1	-0.00651044		EBF1	0.000922009
	RBP4	-0.00676253		NTRK3	0.000433734
	A1CF	-0.00676711		TGM2	-0.000521068
	LINC00261	-0.0067692		SLC9A9	-0.00060204
	MUC3A	-0.00685867		NEGR1	-0.000875972
	PIWIL2	-0.00737163		BHMT2	-0.0013459
	ZFPM1	-0.00799118		LMO3	-0.00447008
	EDN3	-0.0086446		SHISA3	-0.00478756
	SSTR1	-0.00943846		GNAO1	-0.00531934
	ENTPD8	-0.00957288		COLEC11	-0.00557201
	MOGAT3	-0.010572		ART4	-0.00628764
	SCGB2A1	-0.0106871		VIPR2	-0.00645819
	MYO7B	-0.0107687		AC080013.4	-0.00672138
	C6orf222	-0.0110905		TNS2	-0.00720741
	CDH17	-0.0117256		CHRDL1	-0.0080669
	RAB3B	-0.0128906		F2RL2	-0.00810188
	UNC5CL	-0.0131067		CLSTN3	-0.00822824
	KRT20	-0.0138708		SLC16A14	-0.00833163
	PDX1	-0.0138714		PCDH9	-0.00939085
	HEPH	-0.0140562		CHST1	-0.0093984
	RBBP8NL	-0.0148949		DTX1	-0.00947291
	SYT13	-0.0162638		MAPK10	-0.0107124
	GPA33	-0.0173616		PI16	-0.0123869
	CHDH	-0.0192727		OMG	-0.0124379
	SULT1C2	-0.0207118		CORO2B	-0.0126675
	CYP4F3	-0.020935		CMYA5	-0.0126836
	RNF186	-0.0210024		MATN2	-0.012822
	ONECUT2	-0.0220472		EDNRB	-0.0135816
	CYP2C9	-0.0242472		APOD	-0.013753
	UGT2A3	-0.0253198		NFIA	-0.013886
	FABP1	-0.0274514		PAPLN	-0.0139027
	PDZK1	-0.0329317		LTBP3	-0.0139618
	PCK1	-0.032978		AGTR2	-0.0142317
	DACH1	-0.0363333		KIAA1755	-0.0152845
	AZGP1	-0.0377373		ADAM33	-0.0153265
	KIAA1211	-0.0395526		GLP2R	-0.0153477
	SI	-0.039936		SLIT2	-0.0163694
	PKDCC	-0.0411524		TSPAN11	-0.0171117
	SPINK1	-0.0413725		FAM180B	-0.0173803
	GUCY2C	-0.0416501		CNKSR2	-0.017788
	SLC3A1	-0.0417683		METTL7A	-0.0187234
	AL121761.2	-0.0473443		HLF	-0.0190132
	CASR	-0.0485125		ADH1B	-0.0194279
	KCNJ3	-0.0492222		ABCA5	-0.0201889
	MEP1A	-0.0538722		NTRK2	-0.0214778
	CDX1	-0.0552683		HMGCLL1	-0.0223651
	DPP4	-0.0560931		NGFR	-0.022619
	MS4A8	-0.0563956		PKDCC	-0.0233329
	SLC6A19	-0.057075		PLCXD3	-0.024269
	DUOX2	-0.0575199		GHR	-0.025858
	CDHR5	-0.0687219		ABCC9	-0.0265881
	MLXIPL	-0.0711319		EBF2	-0.0270949
	CACNA1D	-0.0730988		LRRN3	-0.0270979
	PTPRN2	-0.0813871		ADGRD1	-0.0273909
	MUC13	-0.0826377		HEYL	-0.0277963
	KIF12	-0.0837821		PAK3	-0.0279808
	CADPS	-0.0889593		ZBTB20	-0.0282886
	XIST	-0.0954524		LONRF2	-0.0289659
	APOA1	-0.0979744		SPRY4	-0.0293792
	HEPACAM2	-0.101382		NRXN2	-0.0293964
	CELF4	-0.109029		COL4A4	-0.0300717
	INSM1	-0.11339		PTCH1	-0.0302169
	DUSP26	-0.115804		LTBP4	-0.0310475
	TAC1	-0.122634		SCARA5	-0.0315126
	ABCC8	-0.125907		PHLDB1	-0.0320556
	PPP1R1A	-0.126522		EPHA3	-0.0323042
	KIAA1324	-0.127235		GPX3	-0.0344291
	PROX1	-0.131032		GALNT16	-0.0345453
	CRYBA2	-0.140961		CMKLR1	-0.0351331
	PTPRN	-0.142933		SOX6	-0.0353745
	RTBDN	-0.144402		COL14A1	-0.0368861
	PCSK1	-0.144406		TNXB	-0.0381321
	GFRA3	-0.146656		SLC25A18	-0.0387343
	SCG3	-0.15116		TBX2	-0.0387993
	LY6H	-0.165328		FREM1	-0.0401256
	CHGB	-0.168871		LAMA2	-0.0404428
	BEX1	-0.178258		COL21A1	-0.0406026
	STMN2	-0.178821		KCNMB1	-0.042146
	SCGN	-0.181408		LEPR	-0.0421673
	TTR	-0.187298		ADAMTS8	-0.0429596
	PCSK1N	-0.193275		ABCA9	-0.0432072
	CHGA	-0.201295		ADAMTSL2	-0.0437223
				GFRA1	-0.0443788
				NOVA1	-0.0452102
				CAPN6	-0.0453968
				NFASC	-0.0459625
				LAMC3	-0.0482254
				THBS4	-0.0528999
				VIT	-0.0599167
				SVEP1	-0.0640831
				ANGPTL7	-0.0682855
				ABCA6	-0.0698697
				A2M	-0.0782772
				ADGRA2	-0.0938928
				ABCA10	-0.0963972
				SCN7A	-0.109108
				ABCA8	-0.109171
				C7	-0.143538

## Sheet: Table S7
	Supplementary Table 7. PDAC scRNA-seq ecotype cell state abundances.
	Cell state fractions by ecotype for each scRNA-seq sample.
	Patient ID	Dataset	Plasma S01	Mast S01	B cell S02	Platelets S02	Endothelial S02	Erythrocyte S01	Macrophage TAM - FCN1	Plasma S04	Acinar S05	NK/Tcell CD8 T cell Exhausted	Mast S02	Plasma S03	Acinar S03	B cell S01	Endothelial S04	Plasma S05	Fibroblast iCAF	Mast S04	B cell S07	Platelets S01	Endothelial S05	Macrophage TAM - C1QC	Malignant Basal	Acinar S06	NK/T cell CD8Tcell	Fibroblast myCAF	Stellate S02	Macrophage TAM - SPP1	Malignant Classical	NK/T cell CD4 T cell	Stellate S01	Acinar S04	B cell S06	Endothelial S01	NK/T cell NK	B cell S05	Endothelial S03	NK/T cell Treg	Mast S03	B cell S04
	100070	Chan-Seng-Yue	0	0.5	0	0	0.125	0	0	0	0.146341	0	0	1	0.780488	0	0.625	0	0	0.5	0	0	0	0.153846	0.533823	0	1	1	0.926829	0.230769	0.466177	0	0.0731707	0	0	0.0833333	0	0	0.166667	0	0	0
	85948	Chan-Seng-Yue	0.4	0	0	0	0.3	0	0.12	0.2	0.227273	0	0	0.2	0.454545	1	0.416667	0	0.120879	0	0	0	0	0.64	0.954467	0.227273	0.333333	0.879121	0.0789474	0.02	0.0455331	0	0.921053	0.0454545	0	0.216667	0	0	0.0666667	0.666667	1	0
	87235	Chan-Seng-Yue	0	0	0	0	0.04	0	0	0	0	0	0	1	0.8125	0	0.6	0	0.842059	0	0	0	0	0	0.0475352	0.125	0	0.157941	0.228346	0	0.952465	0	0.771654	0	0	0.2	0	0	0.16	0	0	0
	91706	Chan-Seng-Yue	0	0	0	0	0.0344828	0	0.0923077	0	0	0	0	1	1	0.888889	0.517241	0	0.809524	0	0	0	0	0.353846	0.0541226	0	0	0.190476	0.181818	0.4	0.945877	1	0.818182	0	0	0.448276	0	0	0	0	0	0.111111
	94930	Chan-Seng-Yue	0	0	0	0	0.0769231	0	0.0107527	0	0	0	0	1	0	1	0.461538	0	0.125	0	0	0	0	0.397849	0.00168067	0	0	0.875	0.0833333	0.548387	0.998319	1	0.916667	0	0	0.384615	0	0	0.0769231	0	0	0
	95092	Chan-Seng-Yue	0	0	0	0	0.157895	0	0.0322581	0.25	0	0	0	0.75	0.588235	0	0.526316	0	0	1	0	0	0	0.387097	0.46167	0.294118	0	1	0.333333	0.451613	0.53833	0	0.666667	0.117647	0	0.315789	0	0	0	0	0	0
	95373	Chan-Seng-Yue	0	0	0	0	0	0	0.00826446	0	0.5	0	0	1	0.5	1	0.666667	0	0.148148	0.5	0	0	0	0.669421	0.246305	0	0.0909091	0.851852	0.5	0.0826446	0.753695	0.818182	0.5	0	0	0.333333	0	0	0	0.0909091	0.5	0
	97727	Chan-Seng-Yue	0	0	0	0	0.254545	0	0.25	0	0	0	0	1	1	0	0.363636	0	1	0	0	0	0	0.25	0.05352	0	0	0	0.142857	0	0.94648	1	0.857143	0	0	0.327273	0	0	0.0545455	0	0	0
	COMP_0158_P	Chan-Seng-Yue	0	0	0	0	0.142857	0	0	0	0	0	0	1	0	0	0.857143	0	0	0	0	0	0	0	0.000693481	0	0	0	0	0	0.999307	0	1	0	0	0	0	0	0	0	1	0
	87784	Chan-Seng-Yue	0	0	0	0	0	0	0	0	0	0	0	0	1	0	0.666667	0	0.144928	0	0	0	0	0	0.0222945	0	0	0.855072	0.181818	0	0.977706	0	0.818182	0	0	0	0	0	0.333333	0	0	0
	90209_CMP	Chan-Seng-Yue	0	0	0	0	0	0	0	0	0	0	0	0	1	0	0	0	0	0	0	0	0	0	0.0113475	0	0	1	1	0	0.988652	0	0	0	0	0	0	0	0	0	0	0
	91412	Chan-Seng-Yue	0	1	0	0	0.25	0.666667	0.0217391	0	0	0	0	0	1	0	0.166667	0	1	0	0	0	0	0.130435	0.0524664	0	0.333333	0	0.333333	0.804348	0.947534	0.333333	0.666667	0	0	0.583333	0	0	0	0.333333	0	0
	91610	Chan-Seng-Yue	0	0	0	0	0	0	0.0909091	0	0	0	0	0	0.333333	0	0.4	0	0	0	0	0	0	0.272727	0.359125	0.666667	1	1	1	0.590909	0.640875	0	0	0	0	0.6	0	0	0	0	0	0
	96460	Chan-Seng-Yue	0	0	0	0	0.0588235	0	0.5	0	0.285714	0	0	0	0.571429	0	0.705882	0	0	0	0	0	0	0.5	0.564533	0.0238095	0	1	0.166667	0	0.435467	0	0.833333	0.0238095	0	0.0588235	0	0	0.176471	0	0	0
	G9903	Chan-Seng-Yue	0	0	0	0	0.151515	0	0	0	0	0	0	0	0.333333	0	0.69697	0	0.335849	0	0	0	0	0	0.132423	0.333333	0	0.664151	0.142857	0	0.867577	0	0.857143	0	0	0.151515	0	0	0	0	0	0
	wu01	EUS-FNB	0.931034	1	0.722222	0	0	0	0.302632	0.0344828	0	0.0869565	0	0.0344828	0	0.0555556	1	0	0.778409	0	0	0	0	0.265351	0	0	0.23913	0.221591	0.4	0.355263	1	0.217391	0.6	0	0.111111	0	0.413043	0	0	0.0434783	0	0.111111
	wu02	EUS-FNB	0.185185	1	0.356436	0	0	0	0.113014	0.148148	0	0.0571429	0	0.666667	0	0.029703	1	0	0.675676	0	0.475248	0	0	0.635274	0.0154639	0	0.328571	0.324324	0.5	0.0821918	0.984536	0.414286	0.5	0	0.0990099	0	0.142857	0	0	0.0571429	0	0.00990099
	wu03	EUS-FNB	0.714286	1	0.8	0	0	0.391304	0.509434	0	0	0.208191	0	0.285714	0	0	0	0	0	0	0	0	0	0.103774	0.00189753	0	0.269625	0	0	0.384434	0.998102	0.259386	0	0	0	0	0.242321	0	0	0.0204778	0	0.2
	wu05	EUS-FNB	0	0	0	0	0	0	0.047619	0	0	0	0	1	0	0	0	0	0	0	0	0	0	0.47619	0.00218341	0	0.156863	0	0	0.428571	0.997817	0.72549	0	0	0	0	0.0588235	0	0	0.0588235	0	0
	wu07	EUS-FNB	0.4	0.956522	0.851064	0	0.333333	0.909091	0.21875	0.075	0	0.0635155	0	0.5	1	0.0611702	0.25	0	0.5	0	0.0345745	0	0.0833333	0.366186	0.207156	0	0.135894	0.5	1	0.254808	0.792844	0.639586	0	0	0.0106383	0.333333	0.11226	0	0	0.0487445	0.0434783	0.037234
	wu14	EUS-FNB	0	0	1	0	0.176471	0	0.267327	0	0	0.0117647	0	1	0	0	0.764706	0	0.102564	0	0	0	0	0.277228	0	0	0.370588	0.897436	0.4375	0.277228	1	0.5	0.5625	0	0	0	0.0764706	0	0.0588235	0.0411765	0	0
	wu15	EUS-FNB	1	0	0.968504	0	0	0	0.829384	0	0	0.00406504	0	0	0	0	0	0	0.8	0	0	0	0	0.028436	0.0769231	0	0.098916	0.2	0	0	0.923077	0.849593	0	0	0	1	0.0311653	0	0	0.0162602	0	0.0314961
	wu22	EUS-FNB	0.5	0	0.888889	0	0	0.65	0.5	0	0	0.0327869	0	0.5	0	0	0	0	0.333333	0	0.111111	0	0	0.192308	0.00416667	1	0.262295	0.666667	0	0.298077	0.995833	0.508197	0	0	0	0	0.196721	0	0	0	0	0
	wu24	EUS-FNB	1	0	0	0	0	0	0.454545	0	0	0.222222	0	0	0.625	0	0	0	0.0769231	0	0	0	0	0.181818	0	0	0	0.923077	1	0.272727	1	0.777778	0	0.125	0	0	0	0	1	0	0	0
	wu25	EUS-FNB	1	0	0.939759	0.8	0	0	0.815789	0	0	0.00154083	0	0	0	0	0	0	0	0	0.0120482	0.2	0	0.0263158	0.0357143	0	0.169492	0	0	0.0526316	0.964286	0.748844	0	0	0.0361446	0	0.0647149	0	0	0.0154083	0	0.0120482
	wu26	EUS-FNB	0.210526	1	0.9875	0.757576	0.4	0	0.77707	0.0526316	0	0.0041841	0	0.684211	0	0	0.4	0	0.5	0	0	0.242424	0	0.089172	0.0426357	0	0.368201	0.5	1	0.00636943	0.957364	0.540795	0	0	0	0.2	0.0732218	0	0	0.0135983	0	0.0125
	wu28	EUS-FNB	0.111111	1	0.809524	1	0	0	0.362416	0	0	0.195079	0	0.888889	1	0.047619	0	0	0.25	0	0	0	0	0.308725	0	0	0.349736	0.75	1	0.201342	1	0.346221	0	0	0.0952381	1	0.0984183	0.047619	0	0.0105448	0	0
	wu29	EUS-FNB	1	0	0.895161	0.363636	0.108696	0.333333	0.947253	0	0.285714	0.0136612	0	0	0	0.00806452	0.130435	0	1	0	0.0322581	0.636364	0.695652	0.0131868	0	0.142857	0.286885	0	0	0	1	0.45082	1	0	0.0645161	0.0217391	0.226776	0	0.0434783	0.0218579	0	0
	wu30	EUS-FNB	0	0	0.842105	0.4	0.166667	0	0.252358	1	0	0.0582822	0	0	0	0.0526316	0.333333	0	0.0530973	0	0.0350877	0.6	0	0.261792	0	0	0.291411	0.946903	0.5	0.426887	1	0.470859	0.5	0	0.0175439	0.5	0.101227	0	0	0.0782209	0	0.0526316
	wu31	EUS-FNB	1	0	0.990654	0.615385	0	1	0.900498	0	0	0	0	0	0	0	0	0	0	0	0	0.384615	0	0.0199005	0	0	0.16763	0	0	0.0248756	1	0.540462	0	0	0	0	0.254335	0	0	0.0375723	0	0.00934579
	wu39	EUS-FNB	0	1	0.608696	0.142857	0.121739	0	0.255618	0	0	0.0342466	0	1	1	0.0434783	0.0608696	0	0.317241	0	0.173913	0.857143	0.0173913	0.38764	0.853705	0	0.200342	0.682759	0.594203	0.0926966	0.146295	0.630137	0.405797	0	0.0434783	0.652174	0.0479452	0.0434783	0.147826	0.0873288	0	0.0869565
	wu42	EUS-FNB	1	1	0.75	0.333333	0.285714	1	0.2375	0	0	0.0351906	0	0	0	0	0	0	0	0	0	0.666667	0.571429	0.43125	0	0	0.211144	0	0	0.2375	1	0.507331	1	0	0.0833333	0	0.211144	0	0.142857	0.0351906	0	0.166667
	wu04	EUS-FNB	0	0	0	0	0	0	0	0	0	0	0	0	0.5	0	0	0	1	0	0	0	0	1	0.466667	0	0.4	0	0	0	0.533333	0.4	0	0	0	0	0.2	0	0	0	0	0
	wu09	EUS-FNB	0	0	0	0	0	0	0	0	0	0	0	0	0	0	0	0	0	0	0	0	0	1	0	0	0	0	0	0	1	1	0	0	0	0	0	0	0	0	0	0
	wu16	EUS-FNB	0	0	0.891304	0	0.25	0.242588	0.921136	0	0	0.0177215	0	0	0.2	0	0.541667	0	0.333333	0	0.0652174	1	0.125	0.0410095	0	0	0.159494	0.666667	0.75	0.022082	1	0.782278	0.25	0	0	0	0.0126582	0	0.0833333	0.0278481	0	0.0434783
	wu18	EUS-FNB	0	1	0.8	1	0	0.5	0.854447	0	0	0.0224215	0	0	1	0	1	0	0.117647	0	0.0857143	0	0	0.0377358	0	0	0.374439	0.882353	0	0.0512129	1	0.399103	1	0	0.0857143	0	0.159193	0	0	0.044843	0	0.0285714
	wu23	EUS-FNB	0	0	0.2	0	0	0	0.8	0	0	0	0	0	0	0.2	0.333333	0	0.75	0	0	0	0	0	0	0	0.0416667	0.25	1	0	1	0.916667	0	0	0	0.333333	0.0416667	0.4	0.333333	0	0	0.2
	wu27	EUS-FNB	0	1	0.862069	0.5	1	0	0.377778	0	0	0.0201754	0	0	0	0.00689655	0	0	0.965517	0	0.0482759	0.5	0	0.324444	0.0943396	0.625	0.203509	0.0344828	0.705882	0.106667	0.90566	0.645614	0.294118	0.125	0.0344828	0	0.114035	0.00689655	0	0.0166667	0	0.0344828
	wu32	EUS-FNB	0	0	1	0.5	0	1	0.169231	0	0	0.166667	0	0	0	0	0	0	0	0	0	0.5	0	0.230769	0	0	0.4	0	1	0.584615	1	0.3	0	0	0	0	0.1	0	0	0.0333333	0	0
	wu38	EUS-FNB	0	0	0	0	0.214286	0	0.75	0	0	0.444444	0	0	0	0	0.142857	0	0	0	1	1	0.571429	0	0.047619	0	0.333333	1	0	0.25	0.952381	0.222222	1	0	0	0	0	0	0.0714286	0	0	0
	P01	Lin	0.384615	0.357143	0	0	0.0434783	0	0.789474	0.153846	0	0.0217391	0	0.384615	0	0.666667	0.913043	0.0769231	0.684211	0.357143	0.166667	0	0	0.105263	0.95935	0	0.217391	0.315789	1	0.0526316	0.0406504	0.478261	0	0	0	0.0434783	0.0217391	0	0	0.26087	0.285714	0
	P04	Lin	1	0	0	0	0	0	0	0	0.166667	0	0	0	0.833333	0	0.8	0	0.692308	0	0	0	0	0	0.203327	0	0	0.307692	0.9375	0	0.796673	0	0.0625	0	0	0.2	0	0	0	0	0	0
	P05	Lin	0.333333	0	0	1	0.176471	0	0.155844	0	0	0	0	0.333333	0	0	0.529412	0.333333	0.400376	0	0	0	0	0.324675	0.214286	0	0.571429	0.599624	0.769231	0.350649	0.785714	0.285714	0.230769	0	0	0.176471	0.0714286	0	0.117647	0.0714286	0	0
	P06	Lin	0.142857	0	0	0	0.3125	0	0.0869565	0	0	0	0	0.857143	0	0	0.125	0	0.756757	0	0	0	0.1875	0.413043	0.0301003	0	0	0.243243	0.478261	0.152174	0.9699	0.5	0.521739	0	0	0.1875	0	0	0.1875	0.5	1	1
	P07	Lin	0.2	0	0	0	0.0909091	0.25	0.155026	0.3	0	0.112903	0	0.5	0	0	0.363636	0	0.209302	0	0	0	0	0.550256	0.335366	0	0.0483871	0.790698	0.315789	0.228279	0.664634	0.306452	0.684211	0	0	0.545455	0	0	0	0.532258	1	0
	P08	Lin	0	0.2	0	0	0.266667	0	0.102041	0	0	0.333333	0	1	0	0	0.333333	0	0.568966	0.4	1	0	0	0.367347	0.0414129	0	0.666667	0.431034	0.166667	0.173469	0.958587	0	0.833333	0	0	0.266667	0	0	0.133333	0	0.4	0
	P10	Lin	0	0	0	0	0	0.4	0.0897436	0.5	0	0	0	0	0	0	0	0	0.194915	0	1	0	0	0.294872	0.00717131	0	0.25	0.805085	0.8	0.384615	0.992829	0.75	0.2	0	0	0	0	0	0	0	0	0
	P02	Lin	0	0	0	0	0	0	0.571429	0	0	0.0212766	0	0	0	0.125	0	0	0	0	0.75	0	0	0.214286	0.0869565	0	0.319149	0	0	0.142857	0.913043	0.595745	1	0	0	0	0.0425532	0	0	0.0212766	0	0.125
	P03	Lin	0	0	0	0	0.115385	0	0.363636	0	0	0	0	0	1	0	0.269231	0	0.846154	0	0	0	0	0.363636	0.802405	0	0	0.153846	0.947368	0.181818	0.197595	0	0.0526316	0	0	0.153846	0	0	0.461538	0	0	0
	P09	Lin	0	0	0	0	0.04	0	0.147601	0	0	0	0	0	0	0	0.32	0	0.159292	0	0	0	0	0.202952	0.121673	0	0	0.840708	0.785714	0.601476	0.878327	0	0.214286	0	0	0.08	1	0	0.56	0	1	0
	T1	Peng	0.25	1	0.016129	0.5	0.113636	1	0.335065	0.45	0	0.0171674	0	0.05	0	0.0322581	0.358392	0.2	0.791209	0	0.596774	0.5	0.223776	0.262338	0.314721	0	0.188841	0.208791	0.69403	0.236364	0.685279	0.469957	0.30597	0	0.209677	0.227273	0.266094	0.016129	0.0769231	0.0579399	0	0.0645161
	T10	Peng	0.4	0.125	0.0120482	0	0.219048	0	0.198895	0.4	0	0.0338028	0.125	0	0	0.060241	0.109524	0.2	0.774194	0.625	0.331325	0	0.171429	0.574586	0.24924	0	0.292958	0.225806	0.438486	0.0718232	0.75076	0.512676	0.561514	1	0.445783	0.37619	0.0816901	0.0180723	0.12381	0.0788732	0.125	0.0240964
	T11	Peng	0.0344828	0.0972222	0	0	0.105691	0	0.136454	0.172414	0.222222	0.0843271	0.0833333	0.172414	0	0	0.195122	0.465517	0.273222	0.5625	0.642857	0	0.0243902	0.350598	0.787072	0.555556	0.472743	0.726778	0.820555	0.376494	0.212928	0.276831	0.179445	0.222222	0.25	0.138211	0.0749574	0.0357143	0.536585	0.0911414	0.256944	0.0357143
	T12	Peng	0.322314	0.285714	0	1	0.346369	0	0.360256	0.471074	0.208333	0.00593472	0	0.0578512	0	0.273106	0.290503	0.14876	0.630435	0.571429	0.367194	0	0.0670391	0.217949	0.693548	0.625	0.376113	0.369565	0.745257	0.35641	0.306452	0.476261	0.254743	0.125	0.0857619	0.240223	0.0712166	0.0124896	0.0558659	0.0704748	0.142857	0.0199833
	T13	Peng	0.0877193	0	0	0	0.235223	0	0.341837	0.263158	0.0740072	0.0278671	0	0.175439	0.00902527	0.0833333	0.209891	0.473684	0.937209	1	0.583333	1	0.330519	0.530612	0.334328	0.240072	0.768489	0.0627907	0.561772	0.0357143	0.665672	0.034298	0.438228	0.0812274	0.145833	0.136309	0.146838	0	0.0880579	0.022508	0	0.0416667
	T14	Peng	0	0	0	0	0.177778	0	0.223881	0	0	0	0	0	0	0	0.122222	1	0.736111	0	1	0	0.188889	0.373134	0.00439041	0	0.227273	0.263889	0.362573	0.19403	0.99561	0.704545	0.637427	0	0	0.433333	0.0681818	0	0.0777778	0	0	0
	T15	Peng	0.0757576	0	0.00138313	0	0.2608	0	0.28655	0.136364	0.615385	0.0287081	0	0.166667	0.0288462	0.0359613	0.192	0.575758	0.489924	0	0.605809	0	0.2832	0.359649	0.316081	0.0673077	0.376396	0.510076	0.6075	0.0760234	0.683919	0.436204	0.3925	0.0961538	0.242047	0.1472	0.0311005	0.0124481	0.1168	0.127592	0	0.033195
	T16	Peng	0.230769	0	0.0107527	0	0.220199	1	0.442623	0.538462	0.390244	0.107884	0.666667	0.0769231	0	0.0860215	0.269868	0.153846	0.68172	0.333333	0.634409	1	0.0943709	0.301832	0.549774	0.317073	0.355463	0.31828	0.609001	0.0819672	0.450226	0.304288	0.390999	0.097561	0.0752688	0.359272	0.145228	0.0215054	0.0562914	0.0871369	0	0.0752688
	T17	Peng	0.056338	0	0.0121951	0	0.200855	0	0.224592	0.267606	0.666667	0.143737	0	0.267606	0.333333	0.146341	0.440171	0.366197	0.162162	1	0.304878	0	0.0641026	0.219573	0.335274	0	0.268994	0.837838	0.570552	0.464241	0.664726	0.414784	0.429448	0	0.243902	0.188034	0.0616016	0	0.106838	0.110883	0	0.0365854
	T18	Peng	0.181818	0.153846	0	0	0.225941	0	0.14726	0.0909091	0	0.00744879	0	0.363636	0	0.0133333	0.200837	0.363636	0.738197	0.461538	0.88	0	0.0941423	0.472603	0.00622191	0	0.385475	0.261803	0.74234	0.263699	0.993778	0.495345	0.25766	0	0.08	0.368201	0.0316574	0	0.110879	0.0800745	0.384615	0.0266667
	T19	Peng	0.111639	0	0	0	0.23598	0.25	0.327681	0.591449	0.0555556	0.142395	0	0.0570071	0	0.042735	0.370905	0.204276	0.87619	0.5	0.393162	0	0.111605	0.41849	0.526961	0.611111	0.376214	0.12381	0.51711	0.117615	0.473039	0.30623	0.48289	0.0555556	0.418803	0.253748	0.0752427	0.017094	0.0277624	0.0999191	0.5	0.102564
	T2	Peng	0.169492	0.230769	0.00157729	0	0.167808	0	0.152838	0.305085	0.0793651	0.00183993	0	0.101695	0.015873	0.0153785	0.260274	0.423729	0.896296	0.769231	0.416404	1	0.363014	0.480349	0.144213	0.587302	0.317387	0.103704	0.414226	0.0436681	0.855787	0.584177	0.585774	0.190476	0.501972	0.143836	0.0556578	0.0197161	0.0650685	0.0409384	0	0.0256309
	T21	Peng	0.0697674	0.5	0	0	0.296296	0	0.178862	0.255814	0.142857	0.0123203	0	0.0930233	0.0952381	0	0.166667	0.55814	0.0149254	0.5	0.505495	0	0.296296	0.295006	0.676471	0.238095	0.256674	0.985075	0.689655	0.480836	0.323529	0.49692	0.310345	0.0952381	0.285714	0.0925926	0.106776	0.0769231	0.148148	0.12731	0	0.131868
	T22	Peng	0.304348	0.25	0.0142857	1	0.292683	0	0.166969	0	0	0.011988	0.125	0.0869565	0	0.228571	0.243902	0.608696	0.473684	0.625	0.314286	0	0.0731707	0.196007	0.104554	0	0.14985	0.526316	0.394958	0.422868	0.895446	0.724276	0.605042	0	0.2	0.219512	0.031968	0.0142857	0.170732	0.0819181	0	0.0642857
	T23	Peng	0.0385965	0.150943	0	0	0.314879	0	0.0724324	0.214035	0	0.146607	0.0188679	0.0315789	0	0.037234	0.249135	0.431579	0.366481	0.792453	0.638298	0	0.0761246	0.441081	0.769231	0.5	0.21831	0.633519	0.510998	0.191351	0.230769	0.323944	0.489002	0	0.260638	0.211073	0.0973111	0.0239362	0.148789	0.213828	0.0377358	0.018617
	T24	Peng	0.0545455	0.0625	0	0	0.152021	0.5	0.570571	0.151515	0.348387	0.0261682	0.1875	0.139394	0.0225806	0	0.152021	0.612121	0.954474	0.75	0.583333	1	0.464851	0.222222	0.132969	0.0580645	0.840498	0.0455259	0.407547	0.021021	0.867031	0.0479751	0.592453	0.0677419	0.366667	0.176626	0.0479751	0.0333333	0.0544815	0.0373832	0	0.0166667
	T3	Peng	0.111111	0	0	0	0.239669	0.333333	0.191327	0.222222	0	0.00535714	0.333333	0.0555556	0	0	0.280992	0.388889	0.890805	0.666667	0.375	0	0.0454545	0.405612	0.273917	0	0.328571	0.109195	0.482192	0.214286	0.726083	0.516071	0.517808	0	0.45	0.342975	0.0375	0.05	0.0909091	0.1125	0	0.1
	T4	Peng	0.25	0.25	0	0	0.272727	0	0.17931	0.25	0	0.00796178	0	0	0.333333	0.0305344	0.19697	0.333333	0.366667	0.583333	0.435115	0	0.0909091	0.324138	0.0904872	0.333333	0.205414	0.633333	0.392638	0.144828	0.909513	0.539809	0.607362	0	0.48855	0.363636	0.0764331	0.00763359	0.0757576	0.170382	0.166667	0.0229008
	T5	Peng	0.0714286	0	0.1	0	0.106082	0.222222	0.194366	0.571429	0.322581	0.236301	0	0.285714	0.0806452	0.1	0.34512	0	0.977778	0.666667	0.5	0	0.425743	0.447887	0.367164	0.0806452	0.520548	0.0222222	0.522989	0.298592	0.632836	0.0993151	0.477011	0.306452	0.1	0.0876945	0.0993151	0	0.0353607	0.0445205	0.333333	0.1
	T6	Peng	0.0246914	0	0	0	0.16932	0	0.235135	0.481481	0.40566	0.367698	0	0.0864198	0.00943396	0	0.18958	0.259259	0.853659	0.857143	0.816327	1	0.463097	0.367568	0.380518	0.179245	0.360825	0.146341	0.451128	0.291892	0.619482	0.104811	0.548872	0.141509	0.0816327	0.150507	0.056701	0	0.0274964	0.109966	0.142857	0.0816327
	T7	Peng	0	0	0	0.5	0.112853	0	0.343195	0	0.162791	0.0533333	0.2	0.666667	0.0465116	0	0.0595611	0.333333	0.772152	0.8	0.869565	0.5	0.680251	0.449704	0.499058	0.232558	0.635556	0.227848	0.718023	0.0887574	0.500942	0.193333	0.281977	0.162791	0.130435	0.0815047	0.08	0	0.0658307	0.0377778	0	0
	T8	Peng	0.241758	0	0.00970874	0	0.0862069	0	0.125506	0.285714	0	0.389868	0.666667	0.197802	0.5	0.0291262	0.655172	0.175824	0.0491803	0	0.679612	0	0.0517241	0.404858	0.725128	0.5	0.187225	0.95082	0.763441	0.42915	0.274872	0.279736	0.236559	0	0.184466	0.0862069	0.0286344	0.0679612	0.12069	0.114537	0.333333	0.0194175
	T9	Peng	0.0647773	0.466667	0	0	0.0277778	0	0.0666667	0.133603	0.0588235	0.0377358	0.0666667	0.174089	0.176471	0	0.666667	0.174089	0.0469867	0	0	0	0.0277778	0.359184	0.948793	0.588235	0.334906	0.953013	0.816479	0.519728	0.0512074	0.268868	0.183521	0.117647	1	0	0.15566	0	0.277778	0.20283	0.466667	0
	T20	Peng	0	0	0	0	0.123746	0	0.350318	0	0	0.012605	0	0	0	0	0.110368	0	0.727273	1	0.642857	0	0.394649	0.248408	0.0149961	0.5	0.44958	0.272727	0.419355	0.286624	0.985004	0.436975	0.580645	0	0.357143	0.297659	0.0630252	0	0.0735786	0.0378151	0	0
	htan01	Surgical	0.403846	1	0.679128	0	0.224771	0	0.258065	0.0576923	0	0.142387	0	0.480769	0	0.0716511	0.431193	0	0.261905	0	0.0373832	0	0.0504587	0.44086	0.0415335	0	0.336626	0.738095	0.270833	0.0645161	0.958466	0.348148	0.729167	0	0.137072	0.151376	0.0213992	0.0124611	0.142202	0.15144	0	0.0186916
	htan02	Surgical	0.444444	0	0	0	1	0	0.144	0	0	0	0	0.555556	0	0	0	0	0.117647	0	0	0	0	0.536	0.961454	0	0	0.882353	0.666667	0.096	0.0385463	0	0.333333	0	0	0	0	0	0	0	0	0
	htan03	Surgical	0.0714286	0	0.0306122	0	0	1	0.0727273	0.357143	0.272727	0.112069	0.2	0.571429	0.727273	0.0204082	1	0	0.25	0.6	0.367347	0	0	0.309091	0.453846	0	0.301724	0.75	1	0.595455	0.546154	0.431034	0	0	0.418367	0	0.0517241	0.0714286	0	0.103448	0.2	0.0408163
	htan04	Surgical	0.0124224	0.0185185	0	0	0.235294	0	0.239521	0.0310559	0.363636	0.0512821	0.0185185	0.888199	0.0454545	0	0.411765	0	0.583333	0.907407	1	0	0	0.508982	0.00464396	0.0454545	0.294872	0.416667	0	0.167665	0.995356	0.435897	1	0	0	0.294118	0.0384615	0	0.0588235	0.179487	0.0555556	0
	htan05	Surgical	0	0	0	0	0.09375	0.2	0.139767	0	0	0.00694444	0	1	0	0	0.3125	0	0.116279	0.0833333	0.6	0	0	0.266223	0.00353357	0	0.3125	0.883721	0.572917	0.549085	0.996466	0.534722	0.427083	0	0.4	0.46875	0.0763889	0	0.125	0.0694444	0.916667	0
	htan06	Surgical	0.142857	0	0.0952381	0.5	0.392857	0.75	0.163889	0.0238095	0	0.00792303	0.419118	0.738095	1	0.047619	0.232143	0.0952381	0.777457	0.0441176	0.547619	0.5	0.0535714	0.338889	0.358696	0	0.218449	0.222543	0.684211	0.00555556	0.641304	0.615733	0.315789	0	0.119048	0.142857	0.0384833	0.0238095	0.178571	0.119411	0.536765	0.0238095
	References:
	1: Chan-Seng-Yue et al. Transcription phenotypes of pancreatic cancer are driven by genomic events during tumor evolution. Nature Genetics 2020;52:231-240.
	2: Lin, W. et al. Single-cell transcriptome analysis of tumor and stromal compartments of pancreatic ductal adenocarcinoma primary tumors and metastatic lesions. Genome Med. 2020;12:80.
	3: Peng, J. et al. Single-cell RNA-seq highlights intra-tumoral heterogeneity and malignant progression in pancreatic ductal adenocarcinoma. Cell Res. 2019;29:725–738.

## Sheet: Table S8
	Supplementary Table 8. PDAC bulk RNA-seq ecotype cell state abundances.
	Cell state fractions by ecotype for each bulk RNA-seq sample.
	Patient ID	Dataset	Plasma S01	Mast S01	B cell S02	Platelets S02	Endothelial S02	Erythrocyte S01	Macrophage TAM - FCN1	Plasma S04	Acinar S05	NK/T cell CD8 T cell Exhausted	Mast S02	Plasma S03	Acinar S03	B cell S01	Endothelial S04	Plasma S05	Fibroblast iCAF	Mast S04	B cell S07	Platelets S01	Endothelial S05	Macrophage TAM - C1QC	Malignant Basal	Acinar S06	NK/T cell CD8Tcell	Fibroblast myCAF	Stellate S02	Macrophage TAM - SPP1	Malignant Classical	NK/T cell CD4 T cell	Stellate S01	Acinar S04	B cell S06	Endothelial S01	NK/T cell NK	B cell S05	Endothelial S03	NK/T cell Treg	Mast S03	B cell S04
	TCGA-OE-A75W	TCGA	0.0584138	4.4439e-16	0.0177247	0.169442	1.49369e-16	5.57089e-05	0.371727	0.19093	0.152386	0.155718	0.00635915	0.00496333	0.342454	0.0517787	0.975953	1.34282e-16	0.00229634	0.626135	0.930178	0.830558	1.00195e-08	0.0362545	1.26672e-05	0.494062	0.538208	0.997704	0.52059	0.43608	0.999987	0.149883	0.47941	0.0110976	0.000318269	0.00688577	0.045065	1.51933e-16	0.0171612	0.111126	0.367506	1.51933e-16
	TCGA-2J-AABT	TCGA	0.0425199	0.250612	1.90672e-13	0.419542	0.127877	0.949301	0.205961	0.0571793	0.21444	1.31775e-15	0.0751497	0.120417	0.0467073	2.05901e-16	0.0395821	1.38226e-16	0.999999	0.344133	0.191081	0.580458	0.0970088	0.705309	0.0828639	0.0937689	0.112195	1.07435e-06	1.47179e-16	4.49352e-14	0.917136	0.698026	1	0.574475	4.31316e-10	0.429941	0.102503	0.776504	0.305591	0.0872752	0.330105	0.0117907
	TCGA-IB-7886	TCGA	0.706673	0.219266	0.34962	0.883836	0.904151	0.117713	0.0692914	0.105251	1.74034e-16	0.382003	0.665548	0.0592015	0.0726672	0.225199	0.00171196	0.128874	0.0116346	0.115185	0.405721	0.116164	1.53066e-16	0.215196	0.295567	0.0304566	1.1552e-13	0.988365	0.579469	0.537876	0.704433	0.408599	0.420531	7.60998e-05	0.0194605	0.0792992	0.142961	1.33345e-16	0.0148375	0.0664359	1.39164e-16	1.33345e-16
	TCGA-IB-AAUU	TCGA	0.32545	0.244593	0.145614	0.949418	0.523408	0.14426	0.14794	0.374708	2.74161e-16	0.139108	0.504564	0.0818601	0.289556	0.319473	0.0843523	0.0746159	0.272664	0.250843	0.0453282	0.0505821	0.0864216	0.000681541	0.0256514	0.0441317	1.10413e-11	0.727336	0.423781	0.612312	0.974349	0.211374	0.576219	0.0401894	2.96918e-16	0.240548	0.267528	0.266666	0.0652703	0.38199	2.82942e-16	0.119252
	TCGA-2J-AAB6	TCGA	0.267266	0.0615353	0.0396675	0.374615	0.0896593	0.129383	6.25291e-16	0.301453	0.00649615	0.00192996	0.110783	0.408346	0.665202	0.288573	0.504922	0.0229354	0.0888656	0.444634	0.466944	0.625385	0.0149818	0.00359854	0.967054	0.319515	0.356323	0.911134	0.701406	0.96351	0.0329462	0.253057	0.298594	1.88592e-16	0.187197	0.166816	9.23072e-06	1.85774e-16	0.223621	0.388681	0.383048	1.85774e-16
	TCGA-LB-A8F3	TCGA	1.93332e-05	0.00187602	0.0180107	0.131531	1.55025e-16	0.0111864	0.425391	0.570182	0.133568	0.016295	0.0296233	0.152352	0.0817887	0.0155989	0.945137	1.28899e-16	0.671321	0.528843	0.946778	0.868469	0.0200159	0.571807	0.229062	0.528228	0.126389	0.328679	0.434727	0.00280163	0.770938	0.594536	0.565273	1.56178e-16	1.46329e-07	0.0348465	0.0717171	1.33253e-16	1.89434e-07	0.191063	0.439658	1.33253e-16
	TCGA-HZ-A4BH	TCGA	0.604782	0.273805	0.458121	0.865391	0.842376	0.5283	0.0781597	0.307085	0.0276485	0.369069	0.568246	0.0289299	0.139742	0.375136	0.005345	0.0592035	0.871359	0.157949	2.11791e-16	0.134609	1.80578e-16	0.0146803	0.48419	0.0632104	1.87236e-16	0.128641	0.559754	0.449252	0.51581	0.169937	0.440246	0.0777721	0.0163896	0.141785	0.220148	2.11791e-16	0.0104943	0.240846	2.15247e-16	0.0346895
	TCGA-IB-7646	TCGA	0.509488	0.1173	0.110269	0.813572	0.744485	0.0323658	0.0643224	0.229301	0.00141625	0.531518	0.826464	0.0461543	0.548904	0.54863	0.000324875	0.141443	0.0939086	0.0562355	4.05427e-09	0.186428	0.0878885	0.0181976	0.997665	0.0640023	0.0229823	0.906091	0.718105	0.837964	0.00233536	0.0318828	0.281895	0.0959312	0.341101	0.167302	0.210184	1.91656e-16	8.69789e-15	0.203433	1.56671e-16	1.30008e-13
	TCGA-2J-AAB9	TCGA	0.0737055	0.222689	0.0577108	0.718457	0.658508	0.109007	0.0760167	0.765919	0.217733	0.0201864	1.41711e-10	0.118255	2.43564e-16	0.0357096	0.0148469	0.0421196	0.847004	0.546016	0.497615	0.281543	0.118443	0.737017	0.845099	0.00465676	0.355149	0.152996	0.387817	1.67205e-07	0.154901	0.226452	0.612183	0.00858176	0.24749	0.179526	0.0409312	3.48507e-16	0.0286755	0.357281	0.231295	8.48713e-10
	TCGA-3A-A9IX	TCGA	0.177536	0.390712	0.621181	0.660922	0.477461	1	0.243157	0.204867	0.318881	0.351245	0.332588	0.325268	2.14178e-16	2.54689e-16	0.0402278	0.292329	1	0.276553	0.187873	0.339078	0.0784	0.128707	0.570039	0.0663038	8.09835e-11	2.76334e-16	0.661118	8.54547e-12	0.429961	0.328944	0.338882	0.0450188	2.81001e-06	0.393136	0.188411	0.00436018	0.0107752	0.1314	0.000146818	0.0979178
	TCGA-IB-A5SS	TCGA	0.591342	0.433662	0.397247	0.879036	0.965981	0.0314464	2.49057e-16	0.317797	1.81975e-16	0.215235	0.347846	0.0405172	0.501068	0.439676	1.67607e-16	0.0503442	1.42028e-16	0.218492	0.0645819	0.120964	0.0147832	0.041337	1	0.0238757	2.08036e-16	1	0.768389	0.95372	1.6608e-16	0.260586	0.231611	1.81975e-16	0.00448008	1.09967e-12	0.295196	2.0978e-16	0.0192354	0.228982	1.91417e-16	0.094015
	TCGA-2J-AABO	TCGA	0.0141819	0.0754179	6.95988e-08	0.577207	0.0822581	0.417447	0.165664	0.354906	0.318106	0.0925235	0.0238953	0.252642	0.195696	3.93016e-13	0.0503418	7.15665e-08	0.343963	0.535517	0.25256	0.422793	0.166025	0.358711	0.460789	0.199586	0.269567	0.656037	0.523202	0.0846733	0.539211	0.52156	0.476798	0.0246527	0.350123	0.202495	4.45538e-08	0.204053	0.498881	0.116349	0.36517	0.146986
	TCGA-2L-AAQL	TCGA	1.44303e-16	1.83734e-16	1.70854e-16	0.0978184	1.87176e-16	0.0616287	0.0754706	0.0689232	0.339302	1.99267e-16	1.83734e-16	0.045999	0.040101	1.70854e-16	0.977068	0.00277531	0.934847	0.682797	0.988807	0.902182	0.0128731	0.810292	2.16933e-16	0.457276	0.882606	0.0651527	0.121714	0.0746271	1	0.0554422	0.878286	0.0101537	0.00517937	2.81663e-15	8.06162e-12	1.70854e-16	0.0100586	0.0619521	0.317203	5.72682e-15
	TCGA-IB-8127	TCGA	0.475762	0.269516	0.508149	0.905071	0.949877	0.108039	0.101477	0.351861	2.35985e-16	0.562028	0.64118	0.0488795	0.0325482	0.203898	2.83053e-05	0.123497	0.153603	0.0885225	0.0411595	0.0949286	2.13068e-16	0.00556977	0.567308	0.0141457	1.92227e-16	0.846397	0.636628	0.700688	0.432692	0.0525623	0.363372	7.82491e-05	0.0427573	0.0358154	0.176872	2.12152e-16	0.0142796	0.208539	0.000782246	3.2671e-14
	TCGA-FB-AAPY	TCGA	1.30405e-16	0.0228874	1.69514e-16	0.00857232	1.54828e-16	0.999983	0.0652038	0.0134977	0.385478	2.0973e-16	1.62172e-16	0.00959005	1.64065e-16	1.69514e-16	1	0.0064421	0.998527	0.112555	0.0394647	0.991428	8.90853e-12	0.582234	1.99649e-16	0.000361236	0.772486	0.00147337	0.36527	3.78238e-15	1	0.17318	0.63473	0.61416	0.293577	1.54828e-16	2.0973e-16	0.660261	1.54828e-16	0.0543347	0.864557	1.69514e-16
	TCGA-US-A774	TCGA	0.131013	0.57484	0.309175	0.544093	0.51561	0.622605	0.102605	0.71848	0.223038	0.310154	0.08924	0.0753583	3.15634e-16	0.00435328	0.000857487	0.0751484	0.315614	0.326884	0.116202	0.455907	0.0884124	0.662136	0.134783	0.091175	0.0994408	0.684386	0.65733	0.0922804	0.865217	0.159986	0.34267	0.00188762	1.40621e-07	0.230436	0.388595	0.136313	0.164684	0.0418243	0.00903569	0.180611
	TCGA-XN-A8T5	TCGA	0.339631	0.283887	0.726196	0.890139	0.606433	0.877681	0.374816	0.170936	0.431929	0.34573	0.247264	0.487712	0.116346	1.83404e-16	0.00784104	0.00172099	1	0.433294	0.143316	0.109861	0.0128961	0.0217142	0.690787	0.1785	1.70656e-16	2.09654e-16	0.496878	0.0257314	0.309213	0.392003	0.503122	0.075306	0.00783984	0.356289	0.221832	1.83404e-16	0.0165411	0.0404347	0.035555	1.83404e-16
	TCGA-IB-7891	TCGA	0.18979	0.498311	0.483726	0.825279	0.728015	0.507451	0.0447422	0.438519	0.0559276	0.376413	0.288371	0.28559	0.000608331	2.38068e-16	2.25647e-16	0.0861018	0.902829	0.213254	0.111452	0.174721	2.25647e-16	0.472998	0.306904	0.0649216	2.0349e-16	0.0971713	0.759055	0.142712	0.693096	0.171876	0.240945	1.95512e-16	6.26148e-15	0.271985	0.238112	2.38068e-16	2.25647e-16	0.213599	6.34592e-05	1.99369e-14
	TCGA-IB-A7LX	TCGA	0.512999	0.163612	0.112401	0.815622	0.764217	0.00663391	0.233563	0.259028	2.00649e-16	0.31815	0.472507	0.196329	0.46383	0.242648	0.0494303	0.0313862	0.0366406	0.363881	0.644951	0.184378	1.81991e-16	2.25026e-09	1	0.183407	0.000230494	0.963359	0.407645	0.499678	1.6279e-16	0.380752	0.592355	0.00354628	1.56676e-16	0.156809	0.155266	1.56676e-16	0.0295446	0.145601	2.80007e-07	1.56676e-16
	TCGA-FB-A78T	TCGA	0.136513	0.149629	0.2313	0.534632	2.38413e-16	0.505861	0.35025	0.0507144	0.232433	0.0641837	0.0351152	0.0483248	2.34086e-16	0.0444169	0.672083	0.00104993	0.914527	0.732507	0.717836	0.465368	0.182954	5.70528e-11	2.14017e-16	0.382274	0.0542992	0.0854732	0.23515	0.410804	1	0.793871	0.76485	0.0502401	0.00610489	0.144963	2.29802e-07	2.43617e-16	1.97527e-09	0.0876454	0.0827496	2.43617e-16
	TCGA-XD-AAUL	TCGA	0.249591	0.264214	0.249598	0.796892	0.980832	0.172546	0.0775715	0.721284	0.0261361	0.00557101	0.455851	6.45087e-05	0.139253	0.0935236	2.71438e-16	0.00963183	0.00575878	0.279935	0.0435885	0.203108	2.71438e-16	0.0262048	0.662643	0.0258176	0.0225191	0.994241	0.304269	0.663096	0.337357	0.0782317	0.695731	3.57315e-06	4.40381e-12	0.0049234	0.369189	0.135443	0.0142446	0.52449	2.85375e-16	0.231535
	TCGA-HZ-8002	TCGA	0.553755	0.31462	0.539524	0.892444	0.797533	0.740315	0.191515	0.187883	0.00224778	0.388364	0.540116	0.109791	0.0010935	0.0483907	0.00710512	0.148571	0.999999	0.145264	0.0840101	0.107556	3.91142e-05	0.356537	0.613696	0.0870635	1.35369e-16	5.18114e-07	0.621971	0.172681	0.386304	0.266395	0.378029	1.44252e-16	1.5499e-16	0.195323	0.250227	1.5499e-16	1.19877e-16	0.0950149	1.37916e-16	1.5499e-16
	TCGA-LB-A7SX	TCGA	0.050985	0.0342949	0.0197935	0.097099	1.26648e-16	0.971183	0.570959	0.150522	0.0474985	1.2654e-16	0.0245163	0.0784522	0.0328861	0.034845	0.76363	0.175576	0.962875	0.0816663	0.0315124	0.902901	0.0809294	0.262771	0.371088	0.0871118	0.315176	0.0371249	0.208226	1.23441e-16	0.628912	0.684824	0.791774	0.832504	3.9998e-08	7.8092e-05	1.2654e-16	0.895358	0.155362	1.2654e-16	0.859522	0.0184914
	TCGA-2J-AABU	TCGA	0.244136	0.0147118	5.02669e-12	0.599621	0.275375	0.504948	0.000263448	0.177067	0.0811225	0.141363	0.185897	0.313507	0.61756	0.294594	0.111488	0.0598146	2.31895e-16	0.33589	0.0504379	0.400379	0.00035961	0.0014039	0.944067	0.225345	0.539998	1	0.17684	0.461936	0.0559333	0.117726	0.82316	0.0275871	0.280326	0.175386	0.0975245	0.156249	0.437391	0.103388	0.463501	0.218394
	TCGA-2J-AABV	TCGA	0.00382576	8.09609e-17	7.69463e-17	0.00128362	7.8189e-17	0.894438	0.33723	0.00462909	0.962556	8.99294e-17	8.09609e-17	7.99223e-17	8.55945e-17	7.69463e-17	1	0.00279387	1	0.042032	0.997647	0.998716	7.8189e-17	0.662577	1.0136e-16	0.0374441	0.651491	4.03469e-07	0.190085	8.44104e-17	1	0.348509	0.809915	1.47323e-16	0.00156035	7.8189e-17	8.99294e-17	7.69463e-17	7.8189e-17	8.99294e-17	0.957968	7.69463e-17
	TCGA-FB-AAQ0	TCGA	0.0557442	0.045208	0.0569735	0.170703	1.53742e-16	0.353332	0.579322	0.0969928	0.314579	1.52978e-16	0.00353144	1.47447e-09	0.416698	0.0384144	0.981171	0.0776764	0.000740718	0.23494	0.891604	0.829297	1.53742e-16	0.356574	1.70557e-16	0.146564	0.18572	0.999259	0.405048	0.0638888	1	0.796753	0.594952	0.12216	0.0117246	1.53244e-12	1.52978e-16	4.6135e-06	0.0188292	0.0175276	0.71632	1.41871e-16
	TCGA-2L-AAQJ	TCGA	1.47379e-16	0.0160722	0.000205861	0.0461839	2.17217e-16	0.573039	0.0630783	0.00527532	4.81118e-08	0.00422868	1.761e-16	0.104499	0.141345	1.90782e-16	0.880498	8.19609e-07	0.835041	0.0301713	0.00226542	0.953816	0.0277734	0.936922	2.0805e-16	0.0165295	0.869965	0.164959	0.352989	2.70015e-11	1	0.118106	0.647011	0.842126	0.224626	0.00843492	1.84195e-16	0.692365	0.083294	0.00770039	0.953756	2.02337e-14
	TCGA-3A-A9IU	TCGA	0.0675681	5.07721e-05	0.0360946	0.48481	0.378954	0.140306	0.0823136	0.399347	0.0851384	0.0973303	0.249024	0.157286	0.202309	0.0132608	0.227792	0.0675039	2.99134e-16	0.637321	0.607784	0.51519	0.0756428	1.23355e-10	1	0.0864033	0.37926	1	0.284119	0.876599	2.2493e-16	0.494434	0.715881	0.048833	0.127915	0.134277	7.20045e-08	0.00330927	0.183334	0.0289757	0.113604	0.084454
	TCGA-HZ-A49G	TCGA	0.192105	0.53852	0.329146	0.707267	0.485173	0.717192	0.235396	0.316934	0.127515	0.208052	0.254937	0.223784	2.10037e-16	0.00772894	0.0440586	0.267177	1	0.164422	0.0340797	0.292733	0.0248724	0.0172874	0.262388	0.0366466	9.12344e-09	3.15632e-16	0.664394	0.530038	0.737612	0.218312	0.335606	0.0866658	2.70993e-16	0.266799	0.371425	0.26636	0.179097	0.202211	0.0421213	0.103087
	TCGA-HV-AA8X	TCGA	0.115241	0.176569	2.3488e-07	0.548744	1.89716e-16	0.363877	0.261796	0.071084	2.04436e-16	0.00210913	0.101567	0.25713	0.33645	0.212386	0.323668	0.0341572	0.381572	0.073239	0.0298525	0.451256	0.244547	0.698813	1.82132e-16	0.189921	0.247684	0.618428	0.346867	0.00434765	1	0.750207	0.653133	0.300905	0.0417208	2.19228e-13	1.52402e-16	0.693342	0.431785	1.52402e-16	0.648625	0.0226987
	TCGA-HZ-8317	TCGA	0.105506	0.00115824	1.92825e-16	0.181805	2.0985e-11	0.698599	0.501308	0.0638705	0.691305	0.00782495	0.081869	0.318442	1.66779e-16	0.00741383	0.175517	3.72895e-06	1	0.158988	0.00175006	0.818195	0.136901	0.498613	0.071155	0.025624	0.2371	2.43628e-16	0.140389	2.0782e-16	0.928845	0.686719	0.859611	0.116516	1.04836e-05	0.401494	0.0683561	0.842484	0.286088	1.84039e-16	0.757985	0.139789
	TCGA-Q3-A5QY	TCGA	0.208995	0.248879	0.555905	0.378804	1.63249e-16	0.919257	0.104318	0.101465	0.487266	0.233003	0.0571377	0.591641	1.25803e-16	1.18725e-16	0.790896	0.0978992	0.997636	0.656224	0.161883	0.621196	0.146775	0.0277112	0.249818	0.0195757	1.06357e-16	0.00236364	0.606965	0.0363655	0.750182	0.518568	0.393035	0.493158	0.000599662	0.0623288	0.0152172	1.18725e-16	5.75949e-12	0.233212	0.0377593	1.18725e-16
	TCGA-HZ-A49I	TCGA	0.28099	0.388648	0.376252	0.917896	0.791433	0.0205285	0.567127	0.567633	0.0816543	0.243572	0.509807	0.137879	0.206912	2.48116e-16	2.66034e-16	1.45272e-15	0.977127	0.0914264	2.48116e-16	0.0821037	0.0629425	0.0190139	0.240114	0.161123	2.35377e-16	0.0228732	0.599784	0.110148	0.759886	0.367739	0.400216	0.0591099	0.014458	0.145625	0.328498	0.0928363	8.4281e-10	0.0601915	0.0101186	0.0945629
	TCGA-HZ-8636	TCGA	0.410519	0.294694	0.504912	0.883334	0.927074	0.355952	0.0857012	0.359707	2.12881e-16	0.350309	0.593239	0.161978	0.0648653	0.280925	0.0155048	0.0677965	0.222208	0.104985	2.22633e-16	0.116666	1.69843e-16	0.0570546	0.58103	0.0464857	1.92631e-16	0.777792	0.592678	0.507999	0.41897	0.0649486	0.407322	2.12881e-16	0.00665375	0.0574213	0.180746	2.22633e-16	6.44177e-13	0.403996	0.00708197	2.22633e-16
	TCGA-FB-AAQ3	TCGA	1.81195e-07	1.23864e-16	1.14699e-16	0.00691263	1.03623e-16	0.677781	0.0666241	0.00888518	0.90896	1.29415e-16	0.00118297	9.12743e-17	0.00100981	0.00596065	0.9964	0.00852251	0.340304	0.035402	0.739162	0.993087	1.03623e-16	0.92775	2.95555e-15	0.0900306	0.988354	0.659696	0.500353	3.01455e-10	1	1.21636e-09	0.499647	1.13799e-10	0.242898	1.03623e-16	1.29415e-16	3.832e-13	0.00359999	0.0116456	0.963415	0.011979
	TCGA-IB-AAUR	TCGA	0.589313	0.434799	0.694203	0.854814	0.766558	0.765389	0.209018	0.0879688	0.27422	0.341618	0.356263	0.294754	0.0205739	1.01052e-16	0.0132884	0.0279639	1	0.194083	0.0669237	0.145186	1.9388e-16	2.52793e-12	0.744639	0.259395	9.93956e-17	2.34304e-16	0.740963	0.0128124	0.255361	0.340706	0.259037	0.380599	1.01052e-16	0.206747	0.147084	1.01052e-16	0.0134072	0.170592	0.014854	1.01052e-16
	TCGA-HV-A5A3	TCGA	0.0320093	0.102186	0.00647303	0.229732	1.75008e-16	0.811405	0.509748	0.125442	0.0582005	0.00101973	0.0050894	0.00499862	0.341312	1.70462e-16	0.624121	0.0450077	0.0199159	0.0813835	0.00310115	0.770268	0.0537931	0.292748	0.990789	0.0180316	0.374102	0.980084	0.256257	0.197436	0.00921132	0.529445	0.743743	0.535274	0.172433	0.00024132	0.0259088	0.783598	0.321845	0.0695252	0.811341	0.00851389
	TCGA-2L-AAQA	TCGA	0.479696	0.154564	0.155089	0.684601	0.421976	0.0834953	0.0399834	0.2249	0.0191501	0.00886298	0.577399	0.106765	0.565693	0.292558	0.109417	0.0173741	0.0516988	0.262601	0.527347	0.315399	2.15742e-16	0.134599	0.0107969	0.217167	0.0258891	0.948301	0.484992	0.740268	0.989203	0.749723	0.515008	7.62873e-13	2.42073e-09	0.172333	0.0817367	1.88385e-16	0.296275	0.133788	0.00543591	1.88385e-16
	TCGA-3A-A9IZ	TCGA	0.804673	0.0678487	1.77092e-16	0.788198	0.716346	0.0192702	0.129765	0.144895	0.0133923	0.0806524	0.717815	0.0504325	0.21675	0.457952	2.09838e-16	1.49634e-16	0.0527421	0.0790914	0.54196	0.211802	0.024157	1.64226e-16	0.379265	0.175841	0.34127	0.947258	0.577969	0.842408	0.620735	0.483316	0.422031	0.00399682	2.25209e-10	0.0613678	0.0641532	1.77092e-16	0.198129	0.0306085	0.135245	1.77092e-16
	TCGA-HZ-8005	TCGA	0.553427	0.414759	0.363595	0.924523	0.975443	0.273576	1.76701e-16	0.3285	0.00937607	0.454201	0.526081	0.0596199	0.338144	0.422402	0.00936555	0.058453	1.37395e-16	0.0591602	0.172823	0.0754767	8.03164e-07	0.0065411	1	0.168072	1.79608e-16	1	0.60161	0.961797	1.42876e-16	0.183889	0.39839	0.00133703	0.0411797	0.0151909	0.289193	1.64824e-16	1.59566e-16	0.0727169	1.68523e-16	1.64824e-16
	TCGA-F2-A8YN	TCGA	1.49503e-16	0.00509868	1.80253e-16	0.0377681	2.23451e-16	0.597776	0.368919	0.00791969	0.114201	1.80167e-16	0.0153756	0.00762878	0.30695	4.81944e-09	0.854753	0.0549928	1.55028e-06	0.225926	0.428724	0.962232	6.78228e-08	0.554753	0.538266	0.0829107	0.5923	0.999998	0.267823	3.16435e-05	0.461734	0.388572	0.732177	0.495938	0.0231256	9.04102e-09	1.80167e-16	0.54501	0.145247	0.0191286	0.753599	1.80253e-16
	TCGA-2J-AABK	TCGA	1.18761e-16	0.00319673	1.53179e-16	0.0296342	1.52421e-16	0.999666	0.427855	0.0231447	0.725185	1.60853e-16	0.0088475	0.0208232	0.0114591	0.0019221	0.929825	3.83155e-09	0.999992	0.110879	0.210741	0.970366	0.0371578	0.570492	0.114126	0.0199531	0.740419	7.84473e-06	0.0667026	1.45623e-16	0.885874	0.242336	0.933297	0.103337	0.341554	1.52421e-16	1.60853e-16	0.420378	0.0330174	0.0172449	0.877077	1.53179e-16
	TCGA-US-A779	TCGA	6.41855e-13	0.0208611	0.0138112	0.0637323	1.54491e-16	0.253746	0.373893	0.086259	0.427973	0.0134986	0.0100991	0.00766816	0.128011	1.46828e-16	0.99035	1.24342e-16	0.873771	0.327949	0.758907	0.936268	3.22112e-11	0.598431	1.75201e-16	0.228535	0.588402	0.126229	0.117031	1.31297e-12	1	0.373627	0.882969	0.0186949	0.181695	1.54491e-16	1.43807e-16	0.0396619	0.00964953	0.0244719	0.641091	1.83974e-12
	TCGA-HZ-A49H	TCGA	2.39535e-09	0.0225426	2.13767e-16	0.276047	2.04927e-16	0.715488	0.518226	0.55789	0.891817	0.372646	0.011283	0.0556132	0.000210727	2.13767e-16	0.413745	0.0888774	1	0.556456	0.586051	0.723953	0.288618	0.0978252	0.0088862	0.0757815	0.016064	1.9882e-16	0.365961	2.28142e-16	0.991114	0.431336	0.634039	0.0321905	0.228397	0.28377	0.127936	0.100266	0.0138673	0.0520187	0.409719	0.0668143
	TCGA-FB-A5VM	TCGA	0.477138	0.0162641	3.63002e-07	0.4668	1.6702e-16	4.45274e-15	0.127715	0.480564	0.110927	0.30452	1.63389e-16	0.0402948	0.387855	0.313896	0.794543	0.00186812	0.523884	0.592297	0.682638	0.5332	0.0228427	1.44129e-15	1	0.457071	0.0945545	0.476116	0.587647	0.409405	1.22432e-16	0.348001	0.412353	0.0441465	3.39167e-05	0.140907	0.120374	1.61432e-16	0.0417075	0.13255	0.391439	0.00343174
	TCGA-IB-AAUP	TCGA	0.603223	0.587088	0.54444	0.871355	0.800161	0.737359	0.0878003	0.0859211	0.118076	0.328083	0.189076	0.305851	0.0709736	0.150798	0.00128164	0.00500463	0.848764	0.210152	0.0246723	0.128645	2.30958e-16	0.113553	0.569653	0.443931	1.01097e-16	0.151236	0.758829	1.65911e-16	0.430347	0.363485	0.241171	0.16214	9.9627e-17	0.198557	0.156418	9.9627e-17	2.30958e-16	0.152013	0.0136846	9.9627e-17
	TCGA-HZ-A77O	TCGA	0.190858	1.13353e-08	2.06306e-16	0.182138	2.15093e-16	0.209218	0.25327	0.374482	0.598974	0.0217751	2.19847e-16	4.59955e-06	0.0249009	0.198934	0.98747	1.85961e-16	0.161138	0.321048	0.780446	0.817862	0.00678117	0.54466	0.611208	0.366576	0.658235	0.838862	0.536785	0.0873852	0.388792	0.31981	0.463215	2.02498e-16	0.0206201	2.15093e-16	1.98338e-16	2.06306e-16	0.00574843	0.000179941	0.678952	2.06306e-16
	TCGA-HV-A5A5	TCGA	1.6205e-16	0.00863358	1.76339e-16	0.0417174	2.36735e-16	0.920211	0.26279	0.0514544	0.0532705	0.0503517	0.0107789	0.00957697	0.00200513	1.76339e-16	0.255465	0.0339668	0.887821	0.0950169	1.76339e-16	0.958283	0.278082	0.714023	0.00189879	0.0130966	0.276468	0.112179	0.523484	2.4354e-16	0.998101	0.668342	0.476516	0.66592	4.78274e-11	0.0238848	1.93265e-16	0.968309	0.442569	0.00483858	0.885571	0.00658883
	TCGA-M8-A5N4	TCGA	1.78174e-16	0.104871	0.00813906	0.32397	2.34581e-16	0.855645	0.451399	0.0750411	4.48567e-14	0.00521937	0.15815	0.100051	0.135182	0.00352707	0.288456	0.072256	2.44126e-16	0.0521126	1.84774e-16	0.67603	0.108084	0.155351	0.0840169	0.0750099	0.361028	1	0.221719	0.393251	0.915983	0.558935	0.778281	0.789808	0.0143089	0.00599418	0.0579313	0.880729	0.597466	0.0168863	0.684867	0.0524747
	TCGA-3A-A9I9	TCGA	0.0167662	0.0192766	1.6222e-16	0.0478815	1.66652e-16	0.99995	0.364426	0.025201	0.826833	1.73637e-16	1.60616e-16	0.0176901	3.80727e-09	1.6222e-16	0.763707	5.77403e-05	0.99521	0.0154871	0.134872	0.952118	0.22891	0.635573	2.08036e-16	0.0240923	0.851611	0.00479026	0.10746	2.5032e-12	1	0.117197	0.89254	0.105548	0.116877	1.66652e-16	2.95309e-11	0.748251	0.00738326	0.031192	0.965236	3.31136e-15
	TCGA-FB-AAPQ	TCGA	1.41806e-16	0.0536677	0.00398764	0.270857	1.81719e-16	0.248989	0.269818	0.0585461	0.0806536	1.60321e-16	7.8212e-09	0.129235	0.398043	0.00812247	0.838208	2.95723e-07	0.507737	0.121497	0.582799	0.729143	3.03124e-10	0.122602	1.84092e-16	0.207409	0.527705	0.492263	0.434994	0.607579	1	0.45486	0.565006	0.234794	0.0895128	0.114287	0.0174346	0.294764	0.0475052	1.60321e-16	0.824836	0.00336659
	TCGA-S4-A8RP	TCGA	0.118731	0.348844	0.294444	0.825465	0.646858	0.598518	0.204482	0.331828	0.0408709	0.317936	0.386474	0.403648	0.0094131	0.067264	0.00351742	0.105098	0.589783	0.230398	0.124879	0.174535	3.4071e-16	0.283472	0.0275245	0.0622032	3.19907e-16	0.410217	0.27677	0.11594	0.972475	0.182818	0.72323	0.0198874	3.30686e-16	0.0679841	0.324002	0.178352	0.281641	0.175244	0.0342832	0.0593272
	TCGA-2L-AAQI	TCGA	0.106426	0.192644	0.105058	0.665799	0.125318	0.101251	0.131604	0.655169	0.00576864	0.0153176	0.148607	0.148372	0.00285283	0.179037	1.1993e-15	0.0900268	0.882575	0.347345	0.507735	0.334201	0.280115	0.468432	0.18761	0.100489	0.512127	0.117425	0.56038	0.164619	0.81239	0.411634	0.43962	0.0430093	0.00514704	0.207301	0.0609217	0.200842	0.387266	2.43005e-16	0.311404	9.49557e-08
	TCGA-HZ-8003	TCGA	0.160588	0.419323	0.232162	0.546325	2.38514e-16	1	0.201084	0.262385	0.763869	0.229625	0.299277	0.194993	0.000966093	0.0255885	0.0769245	0.382034	0.936517	0.154216	2.14755e-16	0.453675	0.417673	0.612464	0.111149	0.0392344	0.0460444	0.0634828	0.438894	3.49814e-12	0.888851	0.432197	0.561106	0.0823497	2.14755e-16	0.287992	0.231006	0.351398	0.217411	0.0611275	0.127185	0.317728
	TCGA-HZ-7926	TCGA	0.569311	0.0948456	0.724832	0.872424	0.749652	0.232924	0.131571	0.37017	0.00581038	0.390204	0.839834	0.0605035	1.8261e-16	0.119676	1.77922e-16	1.52388e-05	0.773823	0.0653207	0.0279841	0.127576	1.77922e-16	0.189082	0.287038	0.0684324	2.13056e-16	0.226177	0.650875	0.248735	0.712962	0.309507	0.349125	1.8261e-16	0.00677808	0.24267	0.196645	2.20767e-16	0.00767815	0.103644	2.05906e-16	2.20767e-16
	TCGA-XD-AAUI	TCGA	0.0924457	0.142614	0.274121	0.445856	5.41561e-14	0.927036	0.0981514	0.429411	0.48794	0.146215	0.146886	0.18197	0.106928	0.198809	0.149916	0.131427	1	0.232076	0.0976765	0.554144	0.286662	2.75653e-11	0.260623	0.305402	1.77921e-12	1.40843e-07	0.0226487	0.487575	0.739377	0.509687	0.977351	0.0875919	0.00078333	0.343871	0.0103648	0.173147	0.219551	0.333733	0.478424	0.0784087
	TCGA-YY-A8LH	TCGA	0.150367	0.112875	0.117349	0.577911	7.28731e-09	0.0500015	0.294491	0.459384	1.86911e-16	0.0479315	0.0724332	0.177067	0.456817	0.0735718	0.686119	0.0253856	0.486879	0.641358	0.679983	0.422089	0.136914	0.00134385	0.00872299	0.283519	5.20084e-05	0.513121	0.353215	0.464843	0.991277	0.728413	0.646785	1.86911e-16	1.49527e-06	0.0604081	0.032878	1.77686e-16	0.116559	0.190725	0.173334	2.08053e-16
	TCGA-3A-A9IC	TCGA	0.460471	0.0358394	0.0343189	0.588385	0.443491	0.233078	0.0932586	0.479227	0.0656613	0.10028	0.593333	0.00426119	0.37523	0.270789	0.0304043	1.8141e-14	1.87248e-16	0.237838	0.555704	0.411615	0.021624	3.78133e-06	0.471767	0.291534	0.154451	1	0.393144	0.851193	0.528233	0.255444	0.606856	2.32922e-16	0.125138	2.09019e-07	0.186436	0.000158111	0.504481	0.30339	0.132989	0.0138931
	TCGA-IB-7649	TCGA	2.4692e-16	0.30172	0.0259183	0.187054	2.29496e-16	0.917029	0.262085	0.0899367	0.556284	2.75808e-16	2.05645e-16	0.165311	2.04793e-16	2.00817e-16	0.188637	0.057177	1	0.614484	0.516617	0.812946	0.486953	0.474376	0.0110126	0.0115587	0.487057	2.5068e-16	0.788085	1.02378e-10	0.988987	0.294045	0.211915	0.00259982	0.112644	0.273061	0.0936448	0.291923	0.0513498	0.125253	0.0837966	0.00113002
	TCGA-S4-A8RO	TCGA	0.64731	0.00106488	0.0902776	0.815353	0.349453	0.146279	0.186022	0.229366	0.0952219	0.139205	0.285915	0.0954967	0.467135	0.435181	0.443691	0.0278271	0.404887	0.632911	0.474541	0.184647	1.36938e-09	1.34835e-14	0.383971	0.318092	0.0113461	0.595113	0.572519	0.776374	0.616029	0.718151	0.427481	5.04387e-15	2.04403e-11	0.0727009	0.054593	1.99384e-16	0.134155	0.0767046	0.0801089	1.99384e-16
	TCGA-IB-A5SQ	TCGA	0.12685	0.35697	0.0813427	0.86191	0.633687	0.480802	0.0757136	0.503375	0.154109	0.230579	0.259107	0.33488	0.21471	0.231877	0.020651	0.0348953	0.513958	0.383923	0.480418	0.13809	0.0135067	0.123111	0.698896	0.0623492	3.0141e-16	0.486042	0.616813	0.491004	0.301104	0.196817	0.383187	0.0492095	8.58986e-06	0.228406	0.138147	3.00393e-16	0.103749	0.434458	3.09394e-16	6.25544e-05
	TCGA-IB-A7M4	TCGA	0.426229	2.93776e-09	0.0194978	0.147434	1.88221e-16	0.196246	0.231627	0.237129	0.00586525	0.24323	2.08131e-16	0.180453	0.406065	0.221596	0.973976	0.0404222	0.100885	0.39558	0.73626	0.852566	0.0113506	0.0715275	0.869445	0.584216	0.0779469	0.899115	0.315768	0.274784	0.130555	0.568616	0.684232	0.00385367	0.0226456	3.72933e-16	0.0302284	2.04728e-16	0.0146731	0.0799785	0.60442	2.04728e-16
	TCGA-HZ-8637	TCGA	0.351195	0.450606	0.338848	0.545474	2.14795e-16	0.996527	0.23352	0.241937	0.264148	0.498785	0.308757	0.148117	0.00681872	0.264412	0.151842	0.258751	0.973541	0.240636	1.6812e-16	0.454526	0.160296	0.412868	0.23497	0.0201741	1.32977e-16	0.0264586	0.548419	0.0229715	0.76503	0.0430037	0.451581	0.654371	0.0014917	0.455657	0.230148	0.121259	0.232205	0.228063	1.79445e-16	0.187546
	TCGA-3E-AAAZ	TCGA	0.161962	0.125575	0.0264893	0.417661	0.288318	0.251702	0.20221	0.182889	0.318263	2.11581e-16	8.79355e-05	0.0612834	0.183819	0.0827426	0.157131	8.16572e-16	0.630822	0.543908	0.890768	0.582339	0.0319189	0.54743	0.110711	0.371931	4.41044e-06	0.369178	2.31391e-06	4.0901e-12	0.889289	0.913227	0.999998	6.99634e-14	2.31096e-07	0.280462	0.0680153	2.02506e-16	0.24217	0.0187537	0.33043	2.02506e-16
	TCGA-YB-A89D	TCGA	0.127075	0.27864	0.31011	0.888486	0.724881	0.136877	0.0128147	0.464784	0.0910278	0.272127	0.547135	0.377347	0.20338	3.22834e-16	0.00717374	0.0307943	0.384651	0.171772	0.397907	0.111514	0.0175376	0.000447653	0.245749	0.115407	9.35043e-07	0.615349	0.640186	0.654903	0.754251	0.0879696	0.359814	3.15823e-16	1.95963e-07	0.189249	0.213088	3.22834e-16	0.061158	0.426814	0.00245285	6.08441e-05
	TCGA-Z5-AAPL	TCGA	0.744803	0.430596	0.561422	0.842643	0.535067	0.712905	0.0697161	0.0110211	0.264789	0.320059	0.303841	0.24417	0.0637944	0.160733	0.000281112	5.97295e-06	0.990836	0.244061	0.000342989	0.157357	0.0229275	0.00234353	0.259153	0.365503	6.35824e-17	0.00916364	0.555718	0.0192271	0.740847	0.377317	0.444282	0.300379	6.62912e-17	0.441725	0.106679	6.62912e-17	2.00759e-08	0.195945	0.0215025	0.0047194
	TCGA-RB-AA9M	TCGA	0.181747	0.153551	0.259484	0.870567	0.812366	0.133699	0.225745	0.653954	0.000732325	0.248748	0.655444	0.0940472	0.0233634	0.187267	0.00173284	0.0702518	0.917499	0.187192	0.191342	0.129433	2.21155e-16	0.00814252	0.532337	0.0650962	2.82959e-16	0.0825015	0.477332	0.250496	0.467663	0.370673	0.522668	2.10015e-16	2.95281e-16	0.179383	0.225205	2.95281e-16	0.00651764	0.155375	0.00381321	1.68539e-11
	TCGA-HV-A5A6	TCGA	0.0502494	0.0120998	0.00558666	0.281368	2.059e-16	0.302482	0.315746	0.183022	0.0760553	1.58593e-16	1.40364e-10	0.0377359	0.359272	0.092816	0.610886	9.15672e-12	2.25219e-16	0.0924251	0.037806	0.718632	0.0196112	0.640279	0.526879	0.00437385	0.2917	1	0.341431	0.0439743	0.473121	0.619975	0.658569	0.527343	1.36975e-05	2.059e-16	1.58593e-16	0.862373	0.369503	0.088325	0.895475	0.000343639
	TCGA-FB-A4P5	TCGA	0.393734	0.613131	0.330507	0.831194	0.143608	0.859766	0.279949	0.366689	0.650424	0.431758	0.137564	0.190167	0.00190664	0.183001	0.0153842	0.0494093	1	0.249306	0.0010907	0.168806	0.421588	0.175199	0.334338	0.024247	1.64792e-16	8.58785e-11	0.388418	0.124911	0.665662	0.102393	0.611582	0.0971912	2.02169e-16	0.352288	0.301625	2.02169e-16	0.0671315	0.164223	2.77465e-16	0.134559
	TCGA-HV-AA8V	TCGA	2.11147e-16	0.127743	2.04071e-16	0.0492397	2.85256e-16	1	0.0542419	0.150409	0.058384	0.00185301	0.0226345	6.56609e-06	0.00415998	0.000135167	0.103775	4.3136e-07	1.63966e-11	0.0312419	0.0316717	0.95076	0.0303499	0.497044	0.549266	0.0330074	0.652758	1	0.55766	0.427113	0.450734	0.322002	0.44234	0.633077	2.17985e-07	0.00112449	2.06196e-16	0.900153	0.864751	0.0233867	0.818381	0.0541568
	TCGA-3A-A9IB	TCGA	0.352627	0.0624558	0.0323592	0.608826	0.898262	0.274801	0.111441	0.471734	0.0711498	0.0421826	0.277134	2.39035e-10	0.124262	0.162254	2.79656e-16	0.00171607	0.327898	0.66041	0.685397	0.391174	2.79656e-16	0.030524	1	0.348996	0.313661	0.672102	0.430071	0.820298	2.32004e-16	0.484735	0.569929	0.00569661	0.108273	0.100904	0.0458579	2.38172e-16	0.000833353	0.113563	3.03661e-08	0.00675476
	TCGA-IB-8126	TCGA	0.027669	0.0429277	1.23865e-11	0.11485	1.81516e-16	1	0.295275	0.00163178	0.781348	1.67166e-16	9.76843e-10	0.124718	1.10624e-16	1.63538e-16	0.26189	0.144402	1	0.13381	0.000811043	0.88515	0.548483	0.543557	0.0103301	0.00985092	0.671595	1.77601e-16	0.399043	1.72001e-16	0.98967	0.236159	0.600957	0.0952013	0.0960326	0.114242	0.0720322	0.814772	0.0753857	0.0202147	0.823262	0.0600013
	TCGA-IB-7885	TCGA	0.35262	0.363062	0.0578212	0.847053	0.942665	0.104827	0.096692	0.486602	2.99703e-16	0.231443	0.343855	0.146386	0.305354	0.347134	3.11721e-16	0.0143922	7.71283e-07	0.267733	0.0280571	0.152947	3.11721e-16	3.21167e-15	0.612676	0.108703	1.66863e-06	0.999999	0.712439	0.79129	0.387324	0.0864473	0.287561	0.041545	4.51872e-13	0.0370853	0.247728	8.49101e-14	0.0202496	0.43438	0.0253494	0.29374
	TCGA-XD-AAUH	TCGA	0.0830383	0.245181	0.577074	0.756316	0.249776	0.741532	0.302329	0.307297	0.410642	0.291448	0.31519	0.311794	0.0414013	1.83547e-16	0.0433325	0.297871	1	0.439629	0.154673	0.243684	0.17513	0.24218	0.162803	0.15303	1.79845e-16	2.08329e-16	0.443004	0.0193447	0.837197	0.462099	0.556996	0.23879	4.16336e-13	0.476433	0.115707	1.83547e-16	0.0553289	0.130746	1.81935e-10	0.113782
	TCGA-FB-AAPZ	TCGA	6.18702e-13	0.00148658	0.0798829	0.383889	0.188444	0.375763	0.154214	0.110191	0.0027439	0.0529353	0.132647	0.00232826	0.160853	0.101758	0.206995	0.166115	0.712659	0.285007	0.595667	0.616111	0.185553	3.53125e-16	0.811603	0.289366	0.367526	0.287341	0.424209	0.803543	0.188397	0.245181	0.575791	0.260457	0.222692	0.412072	0.0599392	1.1495e-12	0.00693544	0.274419	0.580859	3.12182e-16
	TCGA-2J-AAB8	TCGA	0.329599	0.086523	0.130961	0.447982	0.799759	0.0197032	0.00714862	0.291581	0.151802	0.10355	0.472667	0.226925	0.443987	0.310618	0.107896	0.0818249	2.38318e-16	0.44081	0.496038	0.552018	2.86517e-16	0.191227	0.281896	0.284417	0.0578744	1	0.503604	0.621297	0.718104	0.273699	0.496396	2.53656e-16	0.00050924	0.0386516	0.0663061	2.90185e-16	0.053694	0.49857	2.66427e-16	2.90185e-16
	TCGA-2J-AABR	TCGA	0.247474	0.116835	0.342377	0.859641	0.795229	0.440606	0.277775	0.521803	0.00399578	0.520208	0.668154	0.0862787	0.00421825	0.0104577	0.0046082	0.144445	1	0.215011	0.0868764	0.140359	3.10802e-08	0.290294	0.662303	0.0531136	2.29625e-16	3.2396e-16	0.565608	2.64008e-07	0.337697	0.132657	0.434392	0.0956789	3.13559e-16	0.200163	0.193933	0.0786949	2.86786e-16	0.153202	3.02094e-16	0.280045
	TCGA-HZ-7919	TCGA	0.59358	0.236017	0.307902	0.972858	0.964357	0.161983	2.93966e-09	0.37522	0.0174413	0.354698	0.618428	1.74778e-16	0.0179403	0.520915	0.00494023	0.0311992	0.353717	0.13984	0.0731692	0.027142	1.73556e-16	0.00884464	0.137236	0.0242646	1.88214e-16	0.646283	0.624562	0.606325	0.862764	0.166319	0.375438	1.84405e-16	0.00490721	0.0307029	0.132177	2.07431e-16	1.73556e-16	0.346807	0.00571417	2.07431e-16
	TCGA-IB-A5SP	TCGA	0.0440645	0.0708553	8.96462e-06	0.0967568	1.43303e-16	0.450056	0.252878	0.0130374	0.667068	1.54156e-16	1.54103e-16	0.005423	0.0865289	0.00299346	0.927346	0.00292321	0.885234	0.192003	0.0414228	0.903243	0.0652806	0.741104	1.69287e-16	0.0526944	0.581619	0.114766	0.129179	3.50233e-15	1	0.418381	0.870821	0.193709	0.367057	1.53179e-12	1.54156e-16	0.520994	0.00737307	2.98372e-15	0.737142	0.0101085
	TCGA-PZ-A5RE	TCGA	4.66315e-12	0.15871	0.0630689	0.451567	2.17556e-16	7.95919e-11	0.00329406	0.344834	0.213978	0.164205	0.128319	0.151992	0.621096	0.0274213	0.956277	0.00137625	2.40909e-16	0.538049	0.457331	0.548433	7.7633e-13	2.42925e-16	0.138618	0.144309	0.335063	1	0.489301	0.881759	0.861382	2.16228e-05	0.510699	0.0206171	0.206904	0.035646	0.31155	2.44577e-16	0.00807735	0.189161	0.174923	0.175205
	TCGA-2J-AABA	TCGA	0.0355446	0.181535	0.133808	0.483937	0.225808	0.991844	0.461165	0.423558	0.150047	0.019039	0.422494	0.173744	0.185232	0.00539526	2.71039e-12	0.0600261	0.780887	0.362503	0.390093	0.516063	0.0580714	0.451122	0.411197	0.0229537	0.140361	0.219113	0.500063	5.05949e-10	0.588803	0.518587	0.499937	0.408218	1.04408e-07	0.379237	0.131011	0.391326	0.336884	0.191002	0.0334671	1.29052e-06
	TCGA-3A-A9IH	TCGA	0.0758937	0.00908144	6.70288e-14	0.351617	0.0093074	0.134872	0.00177139	0.230417	0.027184	0.0287577	0.1116	0.327717	0.604825	0.0765465	0.490615	8.29818e-14	0.283385	0.221748	0.514628	0.648383	0.00322111	6.13786e-06	0.397473	2.85963e-16	0.353085	0.716615	0.00175701	0.769885	0.602527	0.530759	0.998243	0.0602448	0.000320545	0.190128	0.0269903	0.233528	0.306729	0.0604083	0.65757	0.141036
	TCGA-FB-AAQ1	TCGA	0.00125215	0.00602428	1.75455e-16	0.0302917	1.64253e-16	0.966009	0.146637	0.0244139	0.249058	0.00283111	0.0408457	1.62525e-06	1.9994e-16	0.0584993	0.978289	0.0424514	0.856952	0.0766816	0.258403	0.969708	0.0217114	0.814149	0.480588	0.0181647	0.526946	0.143048	0.533034	7.66473e-09	0.519412	0.470223	0.466966	0.535421	0.0570338	1.64253e-16	1.63259e-16	0.626063	9.50844e-08	1.63259e-16	0.876448	3.48281e-11
	TCGA-HV-A5A4	TCGA	0.0330725	0.254799	0.122144	0.604584	0.198594	0.552236	0.270347	0.392567	0.000664704	0.0248484	0.303443	0.091824	0.124188	0.0717073	0.0150042	0.0605856	0.0854708	0.237922	0.070371	0.395416	7.18104e-06	0.449228	0.108	0.106424	0.337296	0.914529	0.530058	2.51758e-10	0.892	0.485139	0.469942	0.284677	0.00973512	0.132588	0.143238	0.574178	0.653806	0.00947786	0.203836	0.0101579
	TCGA-LB-A9Q5	TCGA	0.0258485	2.21859e-05	1.67372e-16	0.102215	1.94333e-16	0.85387	0.558438	0.180234	0.894046	1.54154e-08	1.78737e-16	0.00177051	1.39911e-16	1.67372e-16	0.791698	0.00336324	0.999882	0.202884	0.493985	0.897785	0.208302	0.393665	0.0961769	0.0148399	0.789126	0.000118145	0.28375	3.25565e-10	0.903823	0.143687	0.71625	0.0385224	0.194286	1.94333e-16	0.0558719	0.311728	1.94333e-16	0.0113148	0.797094	3.55987e-16
	TCGA-XN-A8T3	TCGA	0.381938	0.137377	0.106786	0.806383	0.908864	0.172929	0.0692322	0.471992	0.00173527	0.450483	0.50897	0.00153245	2.77512e-16	0.454525	0.000316694	0.144528	0.471036	0.304226	0.156973	0.193617	0.000239193	0.651335	0.990611	0.0698582	5.53405e-16	0.528964	0.498593	0.064294	0.00938857	0.0796033	0.501407	0.0439796	5.58338e-09	0.0653728	0.255643	0.0851993	0.0252069	0.21427	0.049428	0.0203887
	TCGA-IB-7897	TCGA	0.294079	0.321349	0.512023	0.875667	0.628096	0.787857	0.232628	0.19165	0.12718	0.397411	0.568229	0.150764	0.0280166	0.0419646	0.0249903	0.363507	1	0.101218	0.0192381	0.124333	9.84802e-17	0.338452	0.550664	0.0584738	9.88266e-17	1.1007e-16	0.517654	0.0311426	0.449336	0.189066	0.482346	0.0401046	0.000685303	0.34415	0.23791	1.34152e-16	0.00276372	0.175612	0.00920347	0.196871
	TCGA-3A-A9J0	TCGA	0.112887	0.0120991	0.039574	0.332396	2.41454e-16	0.572215	0.0240748	0.0755468	0.10481	2.10285e-16	0.015075	0.223144	0.537482	0.301898	0.687162	0.214029	0.0243575	0.219539	0.458555	0.667604	0.0324702	0.0010633	0.194501	0.134805	0.477247	0.975642	0.575944	0.926391	0.805499	0.522737	0.424056	0.222902	0.00432815	4.64235e-05	2.10285e-16	0.162236	0.280321	1.58854e-05	0.753287	4.52043e-09
	TCGA-XD-AAUG	TCGA	1.798e-15	0.120107	0.0533585	0.713898	0.492032	0.851795	0.147465	0.345464	0.497818	6.06746e-11	0.509879	0.223179	0.00396791	2.09955e-16	0.0303215	0.431357	0.743433	0.369863	0.76624	0.286102	0.0310795	0.544441	0.333916	0.117162	0.144988	0.256567	0.427584	2.41996e-16	0.666084	0.606855	0.572416	0.129753	6.07304e-05	0.380584	0.0623115	3.43612e-06	0.0659834	0.185845	0.00015085	0.0642653
	TCGA-IB-7888	TCGA	0.322458	0.49827	0.521068	0.953011	0.714874	0.563417	0.336184	0.406677	0.0532955	0.326245	0.271892	0.225003	0.0165664	0.00205753	0.0148031	0.0458622	1	0.229838	0.0714058	0.0469888	1.67291e-16	0.419826	0.0956883	0.314117	1.44504e-16	1.52138e-16	0.666276	5.43235e-07	0.904312	0.369627	0.333724	0.0046397	1.50969e-16	0.269025	0.218797	1.50969e-16	0.0012977	0.0853316	1.74124e-16	1.50969e-16
	TCGA-Q3-AA2A	TCGA	1.2762e-16	0.00212202	1.67818e-16	0.00658107	1.64192e-16	0.86457	0.254875	0.0179453	0.474038	1.78273e-16	0.00120454	1.2762e-16	0.0560471	0.00266566	0.954969	1.2762e-16	0.318019	0.313059	0.571671	0.993419	0.00524531	0.736414	2.0577e-16	0.021346	0.72226	0.681981	0.0722064	0.000181641	1	0.27774	0.927794	0.448569	0.0927427	1.64192e-16	1.78273e-16	0.332101	0.0397861	1.78273e-16	0.683615	1.05369e-10
	TCGA-3E-AAAY	TCGA	0.0451343	0.276413	0.102704	0.546774	0.241375	0.723776	0.253659	0.391467	0.217516	0.209022	0.271131	0.17917	3.19689e-16	0.000545351	0.00262224	0.118154	1	0.452456	0.149516	0.453226	0.422776	0.487844	0.0535534	0.0947437	4.16467e-12	3.52271e-16	0.472841	0.0829917	0.946447	0.196925	0.527159	0.0614252	0.0674394	0.240814	0.451269	0.000644861	0.0924125	0.142784	1.53536e-12	0.436475
	TCGA-IB-AAUO	TCGA	0.115096	0.0897884	8.18653e-06	0.142758	1.70162e-16	0.507065	0.253269	0.0758478	0.0142747	0.303828	0.0834933	0.0954238	0.0574968	0.157577	0.933135	6.54616e-14	0.132408	0.19621	0.624387	0.857242	0.0149697	0.100164	0.83122	0.461494	0.341835	0.867592	0.405478	0.129926	0.16878	0.149951	0.594522	0.325464	0.00348346	0.0147661	0.204387	0.150845	0.0371289	1.38094e-12	0.630508	0.0636509
	TCGA-2L-AAQE	TCGA	0.281871	0.00641111	0.24596	0.564245	0.101523	0.226251	0.366247	0.283409	2.22206e-16	0.135897	0.135457	0.000232211	0.765189	0.15652	0.681744	0.112695	0.191016	0.55177	0.253118	0.435755	0.0299738	0.125896	0.838791	0.0874086	0.20798	0.808984	0.200783	0.22447	0.161209	0.481844	0.799217	0.123418	0.198187	0.103388	2.00899e-06	0.034436	0.0833713	0.174278	0.306362	0.0958749
	TCGA-IB-7652	TCGA	0.162425	0.380364	0.606127	0.896858	0.924328	0.287063	0.236999	0.321286	0.0486196	0.0738088	0.520012	0.316866	0.0121977	0.011994	0.00915163	0.199423	0.870113	0.0986059	2.19056e-16	0.103142	1.89462e-16	0.152582	0.239697	0.0131838	2.27286e-14	0.129887	0.624314	0.503432	0.760303	0.208854	0.375686	0.0340168	0.00464678	0.0665204	0.408152	0.00730712	1.89462e-16	0.309185	0.00101826	0.0100547
	TCGA-S4-A8RM	TCGA	0.0412376	0.269016	0.359828	0.664185	0.0810875	0.386857	0.277271	0.220436	0.0816565	0.21429	0.343168	0.125568	0.21508	0.00335205	0.237636	0.33832	0.718607	0.257212	0.126705	0.335815	0.157737	0.297665	1.39847e-16	0.157528	1.21501e-09	0.281393	0.176372	0.032119	1	0.67719	0.823628	0.139267	0.0155604	0.353437	0.10852	0.356263	0.170102	2.05951e-16	0.130604	3.64174e-15
	TCGA-FB-A545	TCGA	0.4882	0.291837	0.180021	0.802005	0.564741	0.505232	0.277356	0.166862	0.013445	0.065711	0.258928	0.076379	0.316858	0.387107	0.000209202	0.109485	2.48387e-16	0.175539	0.0555549	0.197995	0.0330033	0.0908469	0.873019	0.00501894	2.45659e-06	1	0.668004	0.437592	0.126981	0.878534	0.331996	0.201562	0.0276829	3.27876e-14	0.0437617	0.349634	0.402046	0.0119906	0.273695	3.60901e-07
	TCGA-3A-A9I5	TCGA	0.00123224	1.73085e-14	0.0360247	0.230136	1.5903e-16	0.162171	0.694525	0.691812	0.168452	9.51147e-14	1.49912e-16	0.302926	0.148868	0.0535857	0.863685	0.00197988	0.692578	0.720397	0.886256	0.769864	0.0721283	0.29591	0.25754	0.42433	0.521984	0.307422	0.494453	0.00956239	0.74246	0.251849	0.505547	1.67753e-16	0.000641652	0.00277277	1.04857e-14	1.44716e-16	0.0614144	0.226166	0.279603	1.44716e-16
	TCGA-IB-7887	TCGA	0.259893	0.210539	0.0886379	0.870672	0.90096	0.263454	0.11579	0.668227	0.00422641	0.238368	0.344717	4.44508e-12	0.255212	0.0651521	0.025864	0.0716531	7.1169e-05	0.43474	0.790745	0.129328	0.0022988	3.83175e-10	0.541276	0.104604	0.143954	0.999929	0.54028	0.702097	0.458724	0.351019	0.45972	2.05126e-16	0.00393396	0.0708771	0.160404	2.0458e-16	4.59135e-09	0.106255	0.010004	2.0458e-16
	TCGA-HZ-8315	TCGA	4.55331e-06	0.00523823	0.00581853	0.580233	0.257637	0.584125	0.0996463	0.134908	0.010673	0.175163	0.744835	0.123397	0.000153562	2.57067e-16	0.00166957	0.620141	0.322963	0.212978	6.09989e-10	0.419767	0.000174453	0.645961	0.615708	0.00478507	0.307331	0.677037	0.43615	8.03972e-06	0.384292	0.371867	0.56385	0.478207	1.25701e-12	0.413623	0.111082	0.784921	0.326896	0.0345569	0.0369489	0.123714
	TCGA-IB-7893	TCGA	0.640991	0.269585	0.168949	0.917921	0.852308	0.21879	7.50227e-10	0.27866	1.82247e-09	0.222647	0.684462	0.0110689	0.236499	0.471689	1.36068e-16	0.0692796	0.00969849	0.0459526	0.338415	0.0820792	1.36068e-16	0.190433	0.995704	0.120269	2.85511e-08	0.990302	0.780806	0.809502	0.00429614	0.430039	0.219194	0.0312027	1.38637e-11	0.10282	0.0891796	1.57272e-16	0.0448722	0.258134	1.4801e-16	0.0028871
	TCGA-IB-7889	TCGA	0.000139418	0.0694074	0.11632	0.480937	2.51531e-16	2.52894e-16	0.167463	0.621713	2.19417e-16	0.331471	2.0826e-16	0.378148	0.010722	1.69368e-16	0.562336	2.07719e-16	0.999951	0.930593	0.805307	0.519063	0.0597069	0.189342	0.359729	0.725746	2.75508e-05	4.94654e-05	0.501915	0.33453	0.640271	0.550997	0.498085	2.19417e-16	1.04395e-08	0.377957	0.117504	1.69368e-16	2.51531e-16	2.01438e-16	6.60539e-09	1.69368e-16
	TCGA-HV-A7OL	TCGA	0.172819	0.0001861	0.00879742	0.18777	1.36305e-16	6.35972e-06	0.180328	0.636585	0.223311	0.334703	1.5298e-16	0.143364	0.550234	0.194786	0.969121	0.012684	0.106895	0.74359	0.394595	0.81223	0.0146629	1.01149e-11	0.0277505	0.226455	0.128797	0.893105	0.572702	0.711229	0.97225	0.20154	0.427298	1.5543e-16	0.199895	1.36305e-16	0.108537	1.5583e-16	0.0162165	0.226423	0.256224	0.0303468
	TCGA-IB-A5ST	TCGA	0.377148	0.349969	0.643768	0.816649	0.904679	0.652775	0.433488	0.318428	0.410364	0.165703	0.07757	0.304272	0.147579	0.0203899	2.36519e-16	0.000152312	0.954019	0.572461	2.14962e-15	0.183351	0.0127172	0.166831	0.45053	0.346739	1.69323e-16	0.0459814	0.648739	0.0865352	0.54947	0.386627	0.351261	0.0444617	3.06403e-15	0.0826042	0.184299	1.62465e-16	3.15555e-13	0.263371	2.20194e-16	0.00707476
	TCGA-IB-AAUS	TCGA	0.233552	0.645548	0.485808	0.673791	0.876701	0.307971	0.169238	0.507232	0.432377	0.350311	0.10775	0.162306	2.5012e-16	2.355e-16	0.00031755	0.0969099	0.409459	0.22878	1.69599e-14	0.326209	2.3242e-16	0.00310515	1	0.17693	2.02052e-16	0.590541	0.83959	0.712768	2.3232e-07	2.02052e-16	0.16041	0.238309	9.10843e-13	0.122982	0.311386	2.355e-16	1.86834e-13	0.338302	0.0179216	0.16119
	TCGA-2J-AABE	TCGA	2.01987e-16	0.0945274	0.0206254	0.196771	3.1513e-16	0.833396	0.490814	0.04206	0.123036	2.34054e-16	0.0267759	0.0533406	0.115403	2.35798e-16	0.194865	0.0705828	2.42882e-07	0.0525051	0.0848934	0.803229	0.0280512	1.71928e-07	0.280155	0.0497993	0.0427464	1	0.303558	0.46318	0.719845	0.848299	0.696442	0.640534	1.9318e-08	0.0769832	0.0148845	0.839036	0.7001	0.0940701	0.826192	0.0467184
	TCGA-FB-A4P6	TCGA	0.56117	0.427613	0.506387	0.87001	0.835325	0.410096	0.248123	0.255992	0.0509362	0.347439	0.438999	0.0744941	1.62596e-16	1.93047e-16	0.0037921	0.108344	1	0.116536	0.00643754	0.12999	0.0105668	0.387446	0.171456	0.129493	1.71717e-16	2.13795e-16	0.458348	1.88079e-16	0.828544	0.266692	0.541652	1.36765e-13	1.93047e-16	0.150316	0.307058	0.0885573	1.77637e-16	0.0788102	0.0168521	0.0448947
	TCGA-IB-A6UG	TCGA	0.0786655	0.0213202	0.0314444	0.0703385	2.20616e-16	0.886818	0.360597	0.156751	0.522112	0.0406937	0.0208811	0.199095	1.83951e-16	2.03231e-16	0.671523	0.0036512	0.82581	0.333467	0.898413	0.929662	0.246875	0.259593	0.613364	0.208829	0.0618445	0.17419	0.150531	1.94695e-16	0.386636	0.77321	0.849469	8.52826e-07	0.0432545	0.0816021	9.66784e-12	2.03231e-16	8.78839e-08	0.124252	0.624332	0.00216083
	TCGA-FB-AAQ6	TCGA	1.5648e-16	0.00227029	1.54623e-16	0.0388874	1.7315e-16	0.364905	0.446288	0.0366983	0.521609	1.57346e-16	0.00451998	0.0761699	0.293933	0.00866955	1	0.0417145	0.600056	0.301162	0.991313	0.961113	1.7315e-16	0.533644	2.13226e-16	0.12258	0.202049	0.399944	0.445917	6.83754e-15	1	0.797951	0.554083	0.0618777	1.70844e-05	1.7315e-16	1.57346e-16	5.6273e-12	1.7315e-16	1.57346e-16	0.692048	1.54623e-16
	TCGA-HZ-7925	TCGA	0.46082	0.183007	0.252998	0.848431	0.957962	0.230096	0.121661	0.340977	0.0104729	0.0589287	0.781115	0.00138111	0.234576	0.214046	0.00202113	0.196816	0.376468	0.0288652	0.474589	0.151569	1.6059e-16	0.00922893	0.558743	0.0298626	2.25472e-16	0.623532	0.810233	0.801569	0.441257	0.10005	0.189767	0.0153062	3.71787e-07	0.034042	0.244212	2.21532e-16	0.00597518	0.59681	0.00701259	2.21532e-16
	TCGA-FB-AAPS	TCGA	0.0154064	0.304061	0.323199	0.342179	0.444246	0.842163	0.0055322	0.524981	0.745327	0.298055	0.0587987	0.222764	2.15407e-16	2.40455e-16	0.00640882	0.236822	1.17474e-12	0.566448	0.196715	0.657821	4.80395e-12	0.462754	0.925554	0.0669662	8.96567e-15	1	0.603914	0.29008	0.0744458	0.261355	0.396086	0.0969629	0.183475	0.108781	0.154475	2.40455e-16	0.440564	0.286115	0.0706922	0.111581
	TCGA-IB-A6UF	TCGA	0.0182018	0.0259788	0.028707	0.306392	1.2263e-07	0.0158885	0.23504	0.268465	0.0153593	0.0896877	0.0436421	0.221217	0.20517	0.030707	0.732436	0.0316923	0.61478	0.199502	0.940024	0.693608	0.148275	0.0207591	1	0.216653	0.442499	0.38522	0.385955	0.67352	1.26375e-15	0.43762	0.614045	0.000506724	0.000562108	0.104548	0.010188	9.09507e-14	0.0147403	0.0200052	0.730878	3.64703e-14
	TCGA-IB-7644	TCGA	0.463643	0.175307	0.173508	0.875242	0.912049	0.00409018	0.0620769	0.379976	0.00857292	0.00557901	0.308001	0.113721	0.169338	0.217407	2.13886e-16	6.44664e-05	0.220573	0.516692	0.602288	0.124758	2.13886e-16	0.192391	1.64714e-16	0.214447	0.0133997	0.779427	0.372061	0.285091	1	0.814363	0.627939	1.95723e-16	0.00679754	0.0873145	0.0709867	1.80793e-16	0.000636121	0.0956717	4.46651e-16	1.80793e-16
	TCGA-IB-7645	TCGA	0.301317	0.281433	0.619626	0.952259	0.676655	0.802341	0.200497	0.095579	0.0299943	0.452413	0.626899	0.163233	0.00173442	1.98606e-16	0.00474914	0.439871	0.959501	0.0871355	0.0774617	0.0477411	1.60134e-16	0.245608	0.348648	0.244534	1.58302e-16	0.0404992	0.697394	0.32577	0.651352	0.16219	0.302606	0.0827886	1.98606e-16	0.318596	0.186091	1.98606e-16	1.60134e-16	0.199305	0.0045324	1.15397e-09
	TCGA-F2-A7TX	TCGA	0.664559	0.202699	0.157067	0.800734	0.55717	0.249251	0.0387315	0.222036	0.154283	0.628972	0.341127	7.78557e-10	0.0754877	0.763783	0.0239995	0.113406	0.573938	0.456145	0.0289412	0.199266	0.0566662	0.567507	0.986325	0.282433	2.3848e-16	0.426062	0.761788	0.184286	0.0136747	3.79072e-14	0.238212	2.31693e-16	0.0487077	0.362164	0.241005	2.64102e-16	4.95131e-11	0.130023	2.8682e-05	6.22067e-07
	TCGA-FB-AAQ2	TCGA	0.0857873	0.0208617	1.74859e-16	0.0968731	1.77576e-16	0.501957	0.4516	0.284072	0.438755	0.0333464	0.00129536	0.0280356	0.557679	0.246533	0.959374	0.0231983	0.334575	0.162246	0.737174	0.903127	0.0326111	0.320385	0.889829	5.3172e-08	0.46359	0.665425	0.0300523	0.0524544	0.110171	0.48163	0.969948	0.00356623	0.00110693	0.00748635	1.74578e-16	1.74859e-16	0.000528978	0.0214337	0.815597	0.0151858
	TCGA-3A-A9I7	TCGA	0.20734	0.238746	0.141451	0.446476	2.71849e-16	0.377795	0.0928209	0.0202611	0.801499	0.13374	0.0653451	0.544115	0.0564906	0.0094957	0.156989	0.136897	0.0791341	0.355364	0.022996	0.553524	0.0742834	0.706219	0.049081	0.0414037	0.329351	0.920866	0.143329	2.87453e-16	0.950919	0.429523	0.856671	0.100605	0.0226639	0.256434	0.0985447	0.406755	0.512293	0.00884076	0.340545	0.313227
	TCGA-IB-7890	TCGA	0.329902	0.339549	0.418526	0.953656	0.966482	0.280772	1.77907e-10	0.386816	1.83979e-16	0.146341	0.543455	0.109919	0.227978	0.19266	0.00421042	0.173364	0.0421393	0.107589	0.111171	0.0463444	0.0121243	0.458525	0.870693	0.0586832	1.93459e-10	0.957861	0.682033	0.51157	0.129307	0.26947	0.317967	0.000964269	7.0698e-13	0.00665142	0.287412	2.11843e-16	0.0105319	0.296777	0.00940747	2.78051e-11
	TCGA-IB-AAUQ	TCGA	2.21845e-16	0.0732147	0.0245622	0.240452	4.36685e-10	0.696443	0.0897629	0.481135	0.139626	0.0194061	0.0646838	0.333079	0.150378	0.0386832	0.130541	0.0373038	0.312251	0.577605	0.49876	0.759548	0.358174	0.668194	0.703164	0.228345	0.642191	0.687749	0.424807	0.237103	0.296836	0.163464	0.575193	0.283122	0.00890654	0.0296793	9.817e-05	0.374895	0.481606	0.174841	0.284496	0.0429272
	TCGA-IB-A5SO	TCGA	0.00555052	0.323352	0.465373	0.542491	0.325815	0.750774	0.0707608	0.290459	0.161681	0.133313	0.34516	0.426331	0.0688719	3.01373e-16	3.56426e-16	0.239847	0.556626	0.277076	0.0495593	0.457509	1.70551e-07	0.611837	0.238147	0.0245266	0.241264	0.443374	0.635356	0.185453	0.761853	0.19067	0.364644	0.584583	1.29424e-10	0.313154	0.206135	0.168262	0.361031	0.228618	0.054412	0.218584
	TCGA-2J-AABF	TCGA	0.264602	0.384225	0.228166	0.789431	0.664721	0.662133	0.356676	0.34804	0.00781432	0.287733	0.410427	0.193485	0.00574643	0.415414	0.00449969	0.193874	1	0.169869	0.00313007	0.210569	0.0362455	0.379407	0.118251	0.083218	1.31631e-10	3.89943e-16	0.636735	0.103586	0.881749	0.0750481	0.363265	0.170451	2.81642e-16	0.249764	0.34457	0.103243	0.0447705	0.29265	0.0354789	0.122842
	TCGA-IB-AAUN	TCGA	0.342371	0.225682	0.0575489	0.626865	0.518398	0.111555	0.170258	0.357055	0.244909	0.308784	0.387121	0.218883	0.0254318	0.5064	0.0233599	0.0816906	0.0443722	0.223121	0.164555	0.373135	0.241422	0.198863	0.561013	0.0882749	0.0105842	0.955628	0.593369	0.229769	0.438987	0.529984	0.406631	0.0511708	0.0527753	0.0552433	0.037438	0.192054	0.161577	0.11321	0.164076	0.0266662
	TCGA-FB-AAPU	TCGA	0.0647622	0.039153	0.0117873	0.113667	1.39097e-16	0.829236	0.404775	0.0646364	0.407919	1.45102e-16	1.51348e-16	0.00330339	0.427319	0.124239	0.964145	2.8821e-14	0.5198	0.240267	0.578508	0.886333	1.07966e-08	0.343423	1.42695e-16	0.0578392	0.451523	0.4802	0.323645	1.69578e-06	1	0.548477	0.676355	0.106923	0.133628	0.017302	1.45102e-16	0.145564	0.0185527	1.45102e-16	0.72058	0.00627389
	TCGA-HZ-8001	TCGA	0.0865838	0.309537	0.16178	0.788028	0.231489	0.280314	0.311311	0.687146	0.137957	0.368188	1.27489e-07	0.197733	0.124756	0.0133113	0.0296329	0.028538	0.916423	0.660587	0.604345	0.211972	0.0448307	0.277705	0.816409	0.598358	6.20106e-09	0.0835769	0.609538	0.161402	0.183591	0.270665	0.390462	0.0150007	3.17641e-07	0.539302	0.219351	1.85343e-16	0.154745	0.141796	0.0298758	9.9529e-16
	TCGA-IB-7651	TCGA	0.447644	0.36722	0.373555	0.950763	0.717142	0.414199	1.01366e-09	0.326854	0.22727	0.593541	0.39854	0.145569	0.0414427	0.144227	2.34533e-16	0.0799326	0.467103	0.118718	0.0528651	0.0492371	0.0791593	0.758621	0.290347	0.221142	2.83257e-11	0.532897	0.632708	0.219824	0.709653	0.00652941	0.367292	0.101932	0.0243328	0.151835	0.179124	0.000235525	0.0518644	0.220805	0.115522	0.166594
	SA518851	Bailey	0.607461	0.0162861	0.00773334	0.599054	0.207121	0.357083	0.12043	0.24673	0.271566	0.271903	0.469845	0.000384532	0.320946	0.605674	0.329486	3.65891e-11	0.204372	0.170571	0.386592	0.400946	2.38716e-16	3.98456e-05	1	0.406889	0.000631011	0.795628	0.762416	0.469808	1.6223e-16	0.185517	0.237584	3.13669e-13	7.68104e-07	0.255123	0.182868	2.51696e-16	0.20827	0.359082	0.343298	2.51696e-16
	SA528766	Bailey	0.236474	0.158417	0.321239	0.73663	0.772677	0.932882	0.339697	0.216928	1.75597e-16	0.14207	0.658334	0.190599	0.00150375	0.131404	1.71063e-16	0.306001	0.743487	0.125798	1.10178e-09	0.26337	1.21616e-08	0.307702	0.841977	0.0591656	0.00044936	0.256513	0.28565	0.00537456	0.158023	0.468729	0.71435	0.158938	0.0289754	0.112157	0.167199	0.291156	0.115166	0.221553	0.0574507	0.0727875
	SA528763	Bailey	0.209901	0.252237	0.390595	0.890601	0.671861	0.739262	0.272119	0.171669	0.0989789	0.261974	0.621964	0.107555	2.12911e-16	0.0598566	1.9202e-16	0.510876	0.0345514	0.0886397	0.0198011	0.109399	0.0111099	0.343757	0.294357	0.0407353	1.69994e-16	0.965449	0.598571	0.128414	0.705643	0.389439	0.401429	0.29497	0.0121575	0.0961932	0.100756	0.216125	0.220836	0.247831	0.0371596	0.0524169
	SA518854	Bailey	0.472923	0.103186	0.461581	0.860521	0.819314	0.605461	0.138738	0.119442	0.339765	0.261113	0.72271	0.159357	2.53999e-16	0.443033	2.78831e-16	0.248277	0.534126	0.159858	3.47409e-16	0.139479	2.78831e-16	2.45952e-12	0.817813	0.0395253	1.65683e-09	0.465874	0.562641	0.58081	0.182187	0.215055	0.437359	0.00131816	3.47409e-16	0.180686	0.238738	0.0953853	2.61768e-13	0.285094	0.0142452	4.02427e-13
	SA518806	Bailey	0.110128	0.238973	0.219091	0.888484	0.789206	0.641502	0.144642	0.201608	2.93929e-16	0.0925226	0.68923	0.120389	0.162726	0.0575667	2.71012e-16	0.567876	2.47151e-16	0.0472535	0.0331664	0.111516	2.71012e-16	0.00122538	0.999895	0.0365713	2.66584e-09	1	0.362761	0.540161	0.000104827	0.487111	0.637239	0.166621	0.0315585	0.172729	0.233283	0.209394	0.0380654	0.187083	0.0245429	0.306246
	SA528767	Bailey	0.340883	0.30954	0.419417	0.851596	0.722258	0.778573	0.329962	0.190681	0.0666078	0.257887	0.472302	0.0455505	1.73402e-16	0.145791	0.0151963	0.422885	0.646984	0.205486	0.0271196	0.148404	1.61955e-16	0.20686	0.640451	0.0885642	1.21065e-16	0.353016	0.159554	0.105033	0.359549	0.396464	0.840446	0.436917	3.07339e-15	0.120697	0.210556	0.261743	0.141848	0.135092	0.0126707	0.0613697
	SA518750	Bailey	0.300189	0.340115	0.559874	0.88295	0.724051	0.458676	0.143917	0.241836	0.112219	0.200142	0.465368	0.259774	2.07584e-16	0.0161148	0.0275798	0.19609	0.964751	0.180172	0.0278406	0.11705	1.76404e-16	0.388277	0.195399	0.189013	2.88986e-13	0.0352485	0.0841813	3.02814e-15	0.804601	0.446903	0.915819	0.000165785	0.0213619	0.23912	0.333581	0.0448196	0.00924946	0.019374	0.014345	0.0231897
	SA518868	Bailey	0.432804	0.309773	0.74991	0.792097	0.637875	0.905372	0.212147	0.366726	0.196356	0.412858	0.393606	0.200469	0.0455157	1.76851e-16	3.04017e-16	5.97974e-08	0.543801	0.286121	0.0411319	0.207903	0.0360371	0.00756161	0.432347	0.0785623	1.55942e-16	0.456199	0.600988	0.380557	0.567653	0.350621	0.399012	0.352733	1.76851e-16	0.280349	0.21332	1.76851e-16	0.0457387	0.0232005	0.0105004	1.19274e-13
	SA518878	Bailey	0.467037	0.430533	0.520117	0.885205	0.773858	0.476006	0.256349	0.369948	0.0191991	0.295279	0.373142	1.84135e-05	0.0474611	0.380559	0.0167876	0.162996	0.572746	0.177314	3.05294e-16	0.114795	0.00723119	1.40155e-15	0.442337	0.0426592	1.22087e-13	0.427254	0.743631	0.398011	0.557663	0.211957	0.256369	0.0177737	0.0799569	0.1972	0.218696	3.05294e-16	0.00492368	0.274069	0.019011	0.0193502
	SA528769	Bailey	0.432848	0.152049	0.45172	0.69963	0.718915	0.492715	0.408761	0.161554	0.0604534	0.0911496	0.558325	0.205802	0.00216334	0.186449	1.6224e-16	0.198937	0.841312	0.250786	1.18881e-14	0.30037	0.0565894	0.0649751	0.143032	0.13284	9.64641e-15	0.158688	0.111087	0.124447	0.856968	0.5606	0.888913	0.222758	0.0732561	0.177429	0.269815	0.0761334	0.0470663	0.0784353	0.0388398	3.14606e-06
	SA528768	Bailey	0.236652	0.226062	0.191194	0.821796	0.574254	0.659134	0.340648	0.146715	0.0469454	0.107217	0.60806	0.17969	0.0071735	0.0473272	0.00819016	0.436944	0.870749	0.138645	2.00573e-16	0.178204	0.000781555	0.0843845	0.178653	0.0432932	3.32401e-11	0.129251	0.339843	0.221547	0.821347	0.591887	0.660157	0.153322	0.0076349	0.188434	0.152102	0.300273	0.22834	0.148795	0.0272333	0.225938
	SA518873	Bailey	2.20709e-05	0.370095	0.586026	0.613441	0.549962	0.653559	4.98936e-08	0.384825	0.093197	0.267331	0.42703	0.238283	0.0523762	2.514e-16	2.67404e-16	0.374578	0.209751	0.179574	0.00373929	0.386559	2.67404e-16	0.0955069	1	0.183473	2.75122e-16	0.790249	0.54909	0.361269	2.32784e-13	0.0606872	0.45091	0.0328679	0.0820781	0.322959	0.264485	2.514e-16	0.127079	0.407497	0.023301	0.184526
	SA518624	Bailey	0.0705113	0.4133	0.372982	0.873494	0.785039	0.112946	0.0497571	0.64199	3.05034e-16	0.28731	0.472862	0.0706238	3.05034e-16	2.86657e-16	0.0306978	0.216824	0.998796	0.113838	0.418332	0.126506	2.34976e-08	0.235257	5.77001e-13	0.0132735	3.68643e-14	0.00120364	0.516368	0.292959	1	0.429504	0.483632	3.05034e-16	2.71888e-10	0.183565	0.147974	2.86657e-16	0.000698197	0.135212	3.40592e-16	4.21612e-07
	SA518704	Bailey	0.144087	0.529286	0.305692	0.795585	0.837777	0.42012	0.0350752	0.62051	0.214836	0.552211	0.421559	0.0436043	8.70752e-10	0.00232687	3.40607e-16	0.191792	0.69659	0.0434933	0.0949464	0.204415	0.00785396	0.113958	0.597256	0.0153176	1.48989e-11	0.30341	0.653775	0.623883	0.402744	0.130557	0.346225	0.104735	8.23903e-05	0.123493	0.177315	0.045738	0.0308764	0.139917	0.00566219	0.250051
	SA518701	Bailey	0.00489677	0.496984	0.390482	0.810155	0.707812	0.139758	0.116163	0.498495	0.0213791	0.391431	0.261919	0.165753	0.0017781	0.0127374	0.00544013	0.330856	1	0.238118	0.308348	0.189845	0.0315958	0.290953	2.80916e-16	0.110281	4.28085e-11	2.85984e-16	0.646658	3.79131e-15	1	0.276162	0.353342	2.93718e-16	3.77057e-11	0.222769	0.123492	3.07862e-16	0.0323831	0.208916	0.00297911	3.07862e-16
	SA518695	Bailey	2.94845e-16	0.0241119	0.0668114	0.927084	0.966487	0.210265	0.0947242	0.751555	0.00160808	0.0576921	0.6675	0.00223566	0.256373	2.46163e-16	2.76065e-16	0.130686	0.889426	0.308386	0.477731	0.0729159	2.76065e-16	0.579779	0.0640604	0.0598885	4.2257e-05	0.110574	0.695501	0.170782	0.93594	0.8571	0.304499	5.43815e-05	0.0886631	9.43895e-10	0.0325189	0.202079	0.0335131	0.0526463	1.79104e-06	1.8136e-05
	SA518689	Bailey	0.227796	0.40451	0.501664	0.953623	0.610769	0.26007	0.0905648	0.402941	0.11744	0.308758	0.299215	0.182079	2.96097e-16	0.12761	0.00165224	0.187184	1	0.296275	0.103318	0.0463768	0.0694227	0.314359	2.2697e-16	0.173475	2.22753e-16	2.66166e-16	0.642701	6.30354e-09	1	0.366029	0.357299	2.96097e-16	2.64566e-16	0.293738	0.0918228	2.64566e-16	0.0244181	0.23339	2.86258e-16	2.64566e-16
	SA518603	Bailey	2.17146e-06	0.239136	0.201062	0.761856	0.81679	0.555312	0.0310532	0.582673	0.0285619	0.318281	0.451766	0.240328	3.70818e-16	3.56655e-16	0.000468065	0.176996	0.321406	0.309098	0.426855	0.238144	2.16761e-09	0.00577298	0.0213795	0.0380334	0.0136889	0.678594	0.722393	0.904827	0.978621	0.240513	0.277607	3.70818e-16	0.0879358	0.0753886	0.242337	3.56655e-16	0.107353	0.185179	3.89628e-16	5.38979e-11
	SA518615	Bailey	0.160263	0.577548	0.599564	0.92516	0.452819	0.524969	0.464066	0.420787	0.0285507	0.272178	0.107994	0.318465	0.0197956	2.69586e-16	0.0479462	0.100486	0.916678	0.297825	0.0276552	0.0748403	0.0357078	0.113751	2.89945e-16	0.300278	2.72359e-16	0.0833219	0.408946	3.69318e-07	1	0.487672	0.591054	3.51628e-16	0.0725584	0.463527	0.183433	2.69586e-16	3.45883e-16	0.056717	0.0166337	0.104121
	SA518712	Bailey	0.457845	0.270984	0.30401	0.820131	0.850572	0.590537	0.108542	0.365444	3.1083e-16	0.369408	0.55231	0.108105	3.1083e-16	0.463153	0.0219418	0.0686058	0.468801	0.174863	0.135144	0.179869	0.0152579	0.00226635	0.841138	0.0310115	2.78935e-16	0.531199	0.647726	0.483951	0.158862	0.201274	0.352274	3.1083e-16	1.08046e-12	0.082237	0.10647	2.97994e-16	0.0299911	0.322847	0.00184352	0.0976925
	SA518665	Bailey	0.190641	0.28795	0.101244	0.749049	0.610585	0.229109	0.0627157	0.455562	0.0378691	0.0703402	0.425273	0.266182	0.0196463	0.316295	0.0042045	0.0876146	0.866826	0.247761	0.0835328	0.250951	6.03013e-09	0.256226	0.0206354	2.01503e-07	1.64171e-05	0.133174	0.747425	0.517468	0.979365	0.529143	0.252575	0.00264624	0.00446448	0.255071	0.149991	0.116893	0.130139	0.25051	0.0390158	0.172627
	SA518492	Bailey	0.0628555	1.17995e-16	1.08931e-16	0.172488	1.1684e-16	0.231265	0.164414	0.0607884	0.660919	1.09481e-16	1.17995e-16	0.0644108	0.187771	0.0679732	0.994042	1.04959e-16	0.772904	0.0506175	0.932026	0.827512	0.00582794	0.835455	0.616964	0.151309	0.348756	0.227096	0.440707	6.75804e-07	0.383036	0.651244	0.559293	1.43492e-06	3.4073e-07	0.000129893	1.09481e-16	1.08931e-16	1.1684e-16	1.09481e-16	0.949382	1.08931e-16
	SA518724	Bailey	0.262029	0.00120197	0.0361011	0.644825	0.000232705	0.0541088	0.0485741	0.363692	0.0152798	0.000649243	0.117241	0.0505479	0.111413	0.114706	0.55812	0.0807239	0.403979	0.881556	0.718377	0.355175	0.14984	0.152983	7.12162e-09	0.157922	0.282073	0.596021	0.462902	0.625433	1	0.563902	0.537098	0.0389742	0.0151359	0.268821	0.0844082	2.66384e-16	0.0229858	0.0689671	1.11399e-06	7.32279e-06
	SA518633	Bailey	2.30206e-09	0.00060523	0.00579321	0.322065	2.04502e-16	0.0646822	0.0999691	0.47552	0.269328	0.481302	0.000144039	0.160669	0.21299	1.76168e-16	0.800688	2.08809e-13	0.134246	0.375123	0.88318	0.677935	2.66075e-16	1.72265e-05	1	0.404488	0.187742	0.865754	0.824033	0.86529	1.69212e-16	0.0654505	0.175967	0.113194	0.104746	0.128924	0.0897285	1.76168e-16	0.0703876	0.175776	0.624128	2.04746e-12
	SA518716	Bailey	0.1716	0.301112	0.361257	0.594833	0.0681196	0.553809	0.0834067	0.335468	0.638944	0.683344	0.126588	0.360021	3.04953e-16	2.73656e-16	0.0198762	0.132912	1	0.532609	0.0520865	0.405167	0.242408	0.255334	0.00574097	0.0591511	3.24851e-13	3.42184e-16	0.850832	1.15077e-15	0.994259	0.106523	0.149168	0.138662	0.0578368	0.366814	0.126612	0.00662262	0.302782	0.083521	0.0396916	0.298192
	SA518614	Bailey	0.491339	0.157014	0.5295	0.889922	0.839602	0.309284	0.506917	0.172287	0.231342	0.139988	0.633497	0.311414	6.98875e-10	0.393462	8.75199e-05	0.0249599	0.850889	0.20949	0.0363756	0.110078	2.4807e-16	0.0706243	0.0882291	0.170866	2.20008e-16	0.149111	0.461068	0.093579	0.911771	0.47886	0.538932	2.40495e-05	0.000336278	0.157578	0.239149	4.14435e-16	0.00273319	0.142003	2.33009e-16	0.0358265
	SA518637	Bailey	0.117681	0.33201	0.29313	0.447149	0.150667	0.975335	0.263536	0.413261	0.0895608	0.171216	0.361477	0.189079	0.116449	0.0403746	2.90511e-05	0.180282	0.509839	0.291723	0.358858	0.552851	0.140308	2.62574e-16	1	0.452121	0.0712412	0.490161	0.648674	0.489579	1.83911e-16	0.208939	0.351326	0.11574	0.00949366	0.570281	0.194043	1.22717e-12	0.138715	0.354561	0.0147893	0.168458
	SA518630	Bailey	0.0266729	0.320709	0.523405	0.390743	1.87626e-16	0.721422	0.0675036	0.302139	0.565595	0.449134	0.0250724	0.18969	1.34162e-16	1.82216e-16	0.421715	0.481497	1	0.522468	0.251616	0.609257	0.354879	0.488532	1.60527e-16	0.323198	6.82141e-06	1.88772e-16	0.579819	4.17301e-06	1	0.272434	0.420181	0.0270969	0.0435231	0.223406	0.206691	0.0201434	8.0991e-08	0.0717341	0.131751	0.140275
	SA528677	Bailey	0.377796	0.211706	0.307192	0.677607	0.523518	0.801634	0.316862	0.256576	0.095901	0.199507	0.46802	0.302654	0.00591624	0.481186	1.75744e-16	0.0629736	0.408945	0.260472	1.77465e-11	0.322393	0.0421855	0.0745253	0.467785	0.107502	0.000397682	0.591055	0.27614	0.235886	0.532215	0.535919	0.72386	0.213338	0.0490158	0.0751772	0.0730608	0.162605	0.359119	0.191116	0.0598031	5.24678e-07
	SA411709	Bailey	0.208185	0.0027624	1.28223e-05	0.143292	1.10309e-16	0.507973	0.394838	0.0531397	0.2504	1.1106e-16	1.22642e-16	1.63786e-10	0.574059	0.198543	0.976269	1.10043e-16	0.298108	0.0713829	0.748403	0.856708	0.0237309	0.343947	0.48251	0.17554	0.532684	0.701892	0.308731	0.00473287	0.51749	0.439468	0.691269	4.99316e-07	0.0530409	1.10309e-16	1.1106e-16	1.16403e-16	1.10309e-16	0.027848	0.925855	1.16403e-16
	SA528711	Bailey	0.291089	0.414961	0.636511	0.946762	0.614875	0.452046	0.0757915	0.400815	2.74531e-16	0.163424	0.386316	0.0880118	2.74531e-16	0.0368875	0.00148317	0.189692	0.800493	0.17299	0.103051	0.0532382	0.00744172	0.116444	0.558206	0.0208404	2.62083e-16	0.199507	0.571109	0.145048	0.441794	0.361226	0.428891	2.74531e-16	2.99176e-16	0.366039	0.277497	2.99176e-16	0.0101614	0.197852	0.0257323	3.84974e-13
	SA410311	Bailey	0.107044	0.493626	0.554497	0.909295	0.83984	0.680569	0.167632	0.330403	0.150057	0.14826	0.325963	0.240193	0.0105773	0.0101836	2.931e-16	0.231209	1.85529e-10	0.171184	0.0601516	0.0907047	0.0490949	0.218255	0.0524965	1.93373e-07	2.48105e-15	1	0.629313	0.589368	0.947503	0.015886	0.370687	0.168953	0.000537814	0.0706391	0.675547	1.48526e-06	0.040426	0.160307	0.00922667	0.0556653
	SA410103	Bailey	0.526454	0.444347	0.353781	0.818547	0.697917	0.0585534	0.0586935	0.468871	0.0889955	0.471507	0.38562	0.000561275	0.0723071	0.307295	3.39418e-16	0.00411303	0.946733	0.149159	1.50912e-15	0.181453	3.54268e-10	0.665812	0.366622	0.191918	2.3529e-16	0.0532669	0.905073	0.000463857	0.633378	0.210565	0.0949266	0.028772	3.48647e-13	0.302083	0.229859	2.63449e-16	2.87317e-16	0.0880685	0.0208738	0.227633
	SA410118	Bailey	0.0968323	0.529726	0.0588386	0.444218	0.195087	0.399401	0.0901185	0.725908	0.132612	0.0201676	0.000723241	0.10551	2.86499e-16	2.46858e-16	2.91344e-16	4.28466e-05	0.519405	0.297761	0.0811879	0.555782	0.166889	0.878528	0.261689	0.028899	0.532935	0.480595	0.595233	0.000249332	0.738311	0.113342	0.404767	0.135922	0.142582	0.118139	0.112011	0.313914	0.519885	0.221545	0.17179	0.23219
	SA411189	Bailey	0.115405	0.308994	0.0438322	0.712414	0.503313	0.40747	0.113325	0.534952	0.156416	0.0678356	0.132431	0.0985785	2.01273e-07	0.066216	2.92258e-16	0.0342853	0.141822	0.25165	4.30345e-06	0.287586	0.024905	0.0777637	0.94025	0.158606	0.137325	0.858178	0.59184	0.696864	0.0597497	0.276453	0.40816	0.18799	0.367752	0.211233	0.198343	0.202202	0.260549	0.320044	0.306925	0.238823
	SA528675	Bailey	0.288682	0.10166	0.0266027	0.730191	0.441924	0.225456	0.316872	0.270725	0.382551	0.29843	0.484993	0.440593	0.0621448	0.334871	3.35873e-13	9.77564e-14	0.720977	0.413347	0.632744	0.269809	4.09328e-16	0.414118	0.107925	0.239265	7.01813e-11	0.279023	0.558099	6.88472e-05	0.892075	0.494439	0.441901	2.17005e-16	0.00578225	0.479943	0.049353	2.24943e-16	0.078133	0.157779	3.40099e-07	8.67961e-11
	SA411209	Bailey	0.0937223	0.344798	0.160087	0.546263	0.302767	0.110718	0.0757359	0.257446	0.499954	0.494706	5.67432e-13	0.295215	0.00460236	2.16703e-16	2.79527e-16	0.0161282	0.619341	0.655092	0.672712	0.453737	0.168001	0.867739	0.308456	0.229874	0.0191103	0.380659	0.267331	6.03167e-08	0.691544	0.289234	0.732669	2.54775e-16	0.0027688	0.438788	0.194176	2.16703e-16	0.090444	0.00277349	0.000110515	0.130372
	SA411721	Bailey	4.99194e-16	0.180089	0.0481113	0.543497	1.1775e-08	0.122205	0.053563	0.147455	3.13579e-16	0.133725	2.25481e-05	0.463943	0.193879	0.00752249	0.639768	0.0117799	0.69612	0.805485	0.88052	0.456503	0.0124738	0.237739	2.43863e-16	0.481342	0.023458	0.30388	0.633826	0.11764	1	0.696016	0.366174	0.0207179	7.61138e-10	0.347759	0.0115628	2.64749e-16	3.39237e-16	0.135239	0.0144026	2.64749e-16
	SA411745	Bailey	0.0774827	0.244693	0.245148	0.777576	0.618611	0.209816	0.167228	0.490508	0.0116854	0.13317	0.29017	0.432009	0.181137	3.12657e-16	0.00777027	6.38154e-07	0.605572	0.465137	0.149374	0.222424	3.46768e-16	0.098829	0.105521	0.0251904	6.66852e-12	0.394428	0.812496	0.229379	0.894479	0.364376	0.187504	0.11529	0.0106325	0.373	0.16467	3.12657e-16	0.000618907	0.337783	1.81105e-11	0.252506
	SA528709	Bailey	0.330683	0.26135	0.190443	0.614318	0.416528	0.431098	0.115719	0.302146	0.436638	0.110962	0.433947	0.0450845	0.184641	0.199766	2.1862e-09	0.198778	0.130377	0.304703	4.74983e-10	0.385682	1.342e-10	4.40851e-06	1	0.0715291	0.0118296	0.869623	0.436522	0.726615	1.5108e-16	0.0555939	0.563478	0.0966226	0.0999337	0.463414	0.33064	0.00644193	0.120058	0.490974	2.43248e-13	0.43961
	SA528755	Bailey	0.567732	0.397845	0.549543	0.996404	0.834268	0.257998	0.0913539	0.160188	3.28926e-16	0.245528	0.466728	0.105369	8.51365e-07	0.237375	0.000735166	0.159052	0.564671	0.130208	1.14821e-07	0.00359623	3.20571e-16	0.34667	0.0924333	0.0327334	2.75376e-16	0.435329	0.512952	0.331463	0.907567	0.361459	0.487048	0.0658725	0.0175491	0.164997	0.257808	5.27704e-05	3.20571e-16	0.135204	0.00521825	1.0495e-05
	SA411029	Bailey	0.0656771	0.524814	0.389862	0.700102	0.249077	0.205997	0.240788	0.880491	0.545133	0.332031	0.0218934	0.0534475	0.0353575	2.50608e-16	0.000202311	0.000275221	0.563271	0.424736	0.0145904	0.299898	0.19072	0.0780706	0.038085	0.127588	2.59268e-16	0.436729	0.741134	0.547339	0.961915	0.131329	0.258866	0.000236667	0.160625	0.4062	0.341185	1.61718e-15	0.153801	0.195455	0.0285572	0.256741
	SA411557	Bailey	0.379218	0.0192465	0.327803	0.651976	3.30005e-16	0.174705	0.212075	0.552847	1.13324e-10	0.722289	0.477273	0.0418021	0.264875	0.18824	0.578525	0.0261332	0.556758	0.503481	0.367892	0.348024	1.44892e-10	0.116209	0.106878	0.541891	2.48575e-16	0.443242	0.549345	0.187581	0.893122	0.000131663	0.450655	5.82909e-09	2.79567e-08	0.385388	0.0956386	3.18846e-16	0.0360866	0.181941	6.50588e-08	3.0896e-15
	SA411001	Bailey	0.0275989	4.64477e-07	1.38312e-16	0.0551465	1.67456e-16	0.522372	0.169583	1.00539e-08	0.46297	1.46414e-16	1.51259e-16	0.0506825	0.444321	1.38312e-16	0.983809	1.41759e-16	0.481408	0.358709	0.997061	0.944853	0.0161915	0.757334	2.90231e-10	0.086839	0.342864	0.518592	0.29423	1.00518e-12	1	0.657136	0.70577	2.51488e-11	1.60919e-06	4.20674e-12	1.46414e-16	1.38312e-16	1.67456e-16	1.31662e-15	0.64129	1.38312e-16
	SA410758	Bailey	0.263615	0.167398	0.282468	0.829652	0.684648	0.461491	0.234202	0.457148	0.0597081	0.0570659	0.343695	0.00957887	0.093965	2.50945e-16	3.13222e-16	0.0709712	1	0.488692	0.622193	0.170348	1.31753e-05	0.498062	0.016138	0.249009	0.000165255	2.99963e-16	0.346733	1.35535e-08	0.983862	0.826544	0.653267	2.71404e-16	0.000803608	0.315338	0.106055	5.55983e-11	3.13222e-16	0.0101696	0.000214818	5.16588e-14
	SA410750	Bailey	0.0152002	0.270158	0.387083	0.80623	0.993092	0.526563	0.241788	0.700781	3.50483e-16	3.33605e-09	0.662935	0.168867	0.0174882	3.584e-16	3.23017e-16	0.115152	0.29249	0.066907	0.0765247	0.19377	3.23017e-16	0.0510935	0.189616	0.0980015	2.06591e-06	0.70751	0.554573	0.62424	0.810384	0.607269	0.445427	0.0856441	6.29567e-08	1.58611e-10	0.150855	0.19288	0.00690771	0.241874	4.01571e-16	0.208668
	SA528695	Bailey	0.0884456	0.301804	0.0841068	0.73288	0.782829	0.00428177	0.16908	0.541786	0.0109049	0.051642	0.372113	0.307886	0.0722625	0.049166	0.0103429	0.0087235	0.468519	0.174291	0.714478	0.26712	0.0212904	1.00441e-14	0.0190189	0.101034	0.281918	0.531481	0.76228	0.75864	0.980981	0.273718	0.23772	0.00569061	0.000533338	0.023129	0.37007	3.51299e-16	0.162409	0.022652	0.151792	3.00677e-08
	SA410911	Bailey	0.350417	0.0442518	0.00020083	0.197687	1.86061e-16	0.192423	0.425186	0.159855	0.583134	0.0211865	6.23303e-16	2.97005e-14	0.0596547	0.353083	0.928208	0.0141684	0.424412	0.589341	0.646526	0.802313	1.86061e-16	0.169171	1	0.320952	0.525543	0.575588	0.757897	0.366257	4.85456e-08	0.202868	0.242103	0.0362591	2.4312e-06	0.0642225	0.103535	1.80897e-16	0.00756994	0.146868	0.366407	0.000186923
	SA411397	Bailey	0.127471	0.371661	0.338073	0.652324	0.211422	0.00383362	0.0208324	0.678151	0.0100857	0.7364	0.127298	0.110592	0.23427	0.0268427	0.203024	0.0837861	0.421356	0.501041	0.296626	0.347676	0.00819448	0.389113	0.604227	0.170758	3.1139e-16	0.578644	0.874876	0.406372	0.395773	3.1139e-16	0.125124	0.021864	0.000146454	0.47572	0.147189	3.60462e-16	0.10164	0.116412	3.38345e-12	2.05296e-05
	SA412003	Bailey	0.440714	0.337364	0.610836	0.798871	0.829149	0.0995209	0.0610414	0.349559	0.0481617	0.352714	0.405178	0.209724	0.470647	0.161938	2.98336e-16	3.77297e-06	6.94076e-12	0.227711	2.65707e-16	0.201129	0.039921	1.29539e-07	0.771691	0.10677	2.44178e-16	1	0.717671	0.420054	0.228309	0.489961	0.282329	3.11031e-16	2.65707e-16	0.113254	0.0360205	2.65707e-16	0.0176763	0.121305	0.0297473	2.65707e-16
	SA410742	Bailey	0.249506	0.0381594	0.457819	0.770571	0.751581	0.419711	0.177476	0.381149	0.00030689	0.284481	0.777182	0.251913	0.015046	0.00386134	0.00901086	0.117432	0.741682	0.166783	2.96014e-16	0.229429	0.0054245	0.177844	0.257207	0.0471606	3.92144e-09	0.258318	0.741437	0.383126	0.742793	0.248604	0.258563	8.34641e-05	2.96014e-16	0.197471	0.258981	0.225313	0.0365129	0.207935	0.0178763	0.0302818
	SA528761	Bailey	0.452621	0.246878	0.370916	0.786404	0.710932	0.254786	0.0166486	0.314812	0.00625356	0.557437	0.226726	0.13693	0.209196	0.318931	3.02944e-16	0.0661065	0.450486	0.510294	0.184005	0.213596	0.0475379	0.0370617	0.983602	0.147706	1.41422e-13	0.549514	0.772998	0.635144	0.0163984	0.195907	0.227002	2.9089e-16	0.114922	0.209094	0.171408	2.64588e-16	0.032436	0.0752484	0.0161018	0.0112098
	SA411241	Bailey	0.23495	0.499709	0.450409	0.861918	0.599976	0.139514	0.257195	0.404773	0.0601245	0.260132	0.114161	0.17269	0.171567	0.138929	0.00642844	0.128852	0.797344	0.386129	0.127162	0.138082	2.99889e-16	0.282703	0.107537	0.071824	3.25887e-16	0.202656	0.136233	0.0698	0.892463	0.30361	0.863767	3.05749e-16	0.201966	0.393596	0.156723	3.36495e-16	2.99889e-16	0.279536	4.86901e-15	1.46305e-08
	SA410883	Bailey	0.163212	0.245284	0.192743	0.621212	0.6295	0.257054	0.10324	0.469731	0.334471	0.145747	0.134258	0.25709	0.0171151	0.0761467	5.03392e-13	0.00314903	0.776005	0.614887	0.313889	0.378788	0.0375639	0.312462	0.280519	0.0211391	2.14996e-10	0.223995	0.726628	0.154212	0.719481	0.4947	0.273372	0.0189477	0.247206	0.332424	0.105584	2.98532e-16	0.000512784	0.253969	0.0055713	2.62027e-09
	SA410859	Bailey	0.240524	0.219074	0.359128	0.6754	0.717474	0.275998	0.111999	0.72642	0.140456	0.189091	0.249266	0.0328529	0.405621	0.037421	3.08031e-16	1.23284e-07	0.0949262	0.531266	0.139854	0.3246	3.08031e-16	1.12769e-09	0.999934	0.192313	1.26087e-10	0.905074	0.388569	0.833336	6.63482e-05	0.174766	0.611431	3.24704e-16	0.295105	0.229933	0.312138	5.33286e-12	0.052593	0.324006	0.000394498	0.0112284
	SA410933	Bailey	0.136698	0.2691	0.0614937	0.69774	0.0953577	0.26675	0.540505	0.0970087	0.0758111	1.67611e-06	0.0492302	0.33296	0.178005	9.53181e-07	0.465799	0.0773965	0.677477	0.334797	0.802751	0.30226	0.0968505	0.147988	0.0128437	4.52526e-05	0.171205	0.322523	0.373531	0.138606	0.987156	0.692336	0.626469	2.0495e-16	0.00127757	0.341979	0.136457	0.0255149	1.41762e-05	3.42207e-10	0.346873	0.000236281
	SA409923	Bailey	0.182535	0.29654	0.461053	0.768342	0.622291	0.301324	0.350264	0.0978879	0.119104	0.230783	0.151319	0.412929	0.407012	0.00448691	2.4442e-11	0.0474565	0.488941	0.340825	0.00181975	0.231658	0.0566855	2.86886e-16	0.054417	0.0589999	1.1142e-12	0.511059	0.593882	0.496208	0.945583	0.36954	0.406118	2.60492e-10	0.280856	0.0983393	0.396353	7.7975e-14	0.222684	0.00332351	0.211316	0.00337452
	SA410977	Bailey	0.303212	1.3926e-16	0.0217421	0.188795	1.24427e-16	0.386106	0.129483	0.0631446	0.0462371	6.19839e-11	1.3926e-16	0.000965038	0.899104	0.28899	0.997769	0.010173	0.240442	0.0983795	0.584123	0.811205	0.00223067	0.130092	0.958091	0.0546594	0.408451	0.759558	0.442041	0.372325	0.0419087	0.51896	0.557959	1.81843e-16	0.105144	1.24427e-16	1.23486e-16	1.29854e-16	1.24427e-16	0.0725893	0.90162	1.29854e-16
	SA528676	Bailey	0.0100329	0.0336882	3.84378e-07	0.173776	5.08226e-17	0.833799	0.316692	0.074931	0.314465	0.0115433	0.0481322	0.166245	0.000791756	0.00815091	0.53407	0.104646	0.969611	0.260889	6.90337e-11	0.826224	0.25537	0.542373	0.165059	0.0230378	0.563627	0.0303893	0.13081	5.14047e-17	0.834941	0.360865	0.86919	0.659194	0.0325203	5.08226e-17	1.73788e-05	0.840891	0.210559	0.0639473	0.657291	0.0459021
	SA409990	Bailey	0.198014	9.39326e-17	9.33481e-17	0.0266253	8.7238e-17	0.295677	0.0413381	0.10323	0.699139	0.0260118	9.39326e-17	0.0761252	0.158218	0.173099	0.944766	8.547e-17	0.361862	0.0717426	0.798624	0.973375	8.7238e-17	0.738133	0.51757	0.0235277	0.576074	0.638138	0.427993	0.106882	0.48243	0.397914	0.572007	0.119115	0.0282771	8.7238e-17	9.08251e-17	9.33481e-17	0.0552336	2.60611e-14	0.928257	9.33481e-17
	SA409775	Bailey	7.05767e-05	0.0926548	0.218471	0.627504	0.724575	0.379972	0.0897126	0.574432	0.0209038	0.409099	0.73905	0.220799	0.0793186	2.98489e-16	0.0244908	0.204698	0.0574855	0.153147	0.245201	0.372496	0.0987017	0.185811	0.775953	0.0144589	0.0218291	0.942514	0.543555	0.66192	0.224047	0.106658	0.456445	0.0900969	0.000556708	0.152232	0.201274	0.00726188	2.944e-07	0.26114	0.0151487	0.22232
	SA410566	Bailey	0.000178996	0.0663937	7.01463e-07	0.432335	0.0163147	0.379061	0.171586	0.521475	0.0871712	5.11095e-10	5.07208e-16	0.281508	0.0902068	2.06785e-16	0.44366	0.0253074	0.90554	0.499388	0.793699	0.567665	0.255356	0.3411	2.0687e-16	0.43488	0.337411	0.0944603	0.328507	1.33573e-06	1	0.520589	0.671493	0.014959	0.138692	0.220065	0.087598	3.21106e-13	0.0646051	0.0544015	0.434219	2.20174e-08
	SA408867	Bailey	0.0168043	0.296261	0.134606	0.53462	0.45952	0.517784	1.29554e-05	0.501387	0.460133	0.00386736	0.283808	0.201773	0.213477	2.53917e-16	2.57019e-16	0.120105	0.161521	0.399668	0.233305	0.46538	0.0697828	0.0790458	0.982033	0.062522	0.077485	0.838479	0.43359	0.902853	0.0179667	0.414634	0.56641	0.00507802	0.383677	0.000909443	0.237968	2.53917e-16	0.469788	0.266046	0.0202633	0.127617
	SA410899	Bailey	0.111698	0.512651	0.132574	0.801446	0.569299	0.232634	0.224385	0.497279	0.0462448	0.236496	0.101102	0.327569	0.211188	0.0794072	4.25058e-07	0.00328623	0.436669	0.386247	0.418937	0.198554	0.190254	1.68095e-13	0.251112	0.160796	0.00100552	0.563331	0.346814	0.688997	0.748888	0.423893	0.653186	0.032744	0.0628025	0.230928	0.14126	3.16286e-10	0.00951836	0.197345	8.83713e-11	0.00710966
	SA410763	Bailey	0.205196	0.284692	0.424281	0.279303	2.79209e-16	0.319924	0.114051	0.446572	0.713284	0.488949	9.441e-16	0.27827	0.0629927	2.34427e-16	0.756186	0.0699619	1	0.450501	0.272636	0.720697	0.0221309	0.809522	3.6929e-09	0.0521923	9.51275e-05	4.52655e-15	0.706014	2.05219e-11	1	0.223485	0.293986	0.140749	0.123645	0.221683	0.139667	3.01336e-11	5.97289e-08	0.147804	0.264807	0.112259
	SA411025	Bailey	0.109224	0.0418787	1.2507e-16	0.156337	1.16479e-16	0.248197	0.293407	0.0750893	0.301013	2.10291e-06	9.68751e-10	0.0280841	0.482329	0.128653	0.962577	2.97705e-12	0.486777	0.299294	0.77524	0.843663	2.48829e-06	0.0836739	1	0.135312	0.698589	0.513223	0.153006	0.339636	8.31239e-16	0.224886	0.846994	0.0765167	0.0961062	1.16479e-16	1.19569e-16	1.2507e-16	0.0374209	0.076523	0.658828	1.2507e-16
	SA408758	Bailey	0.403278	0.405988	0.495635	0.880451	0.763111	0.250696	0.0669357	0.319032	0.0993051	0.477166	0.403527	0.218579	0.00280231	0.343632	0.00742949	0.0591115	1	0.187357	0.0831614	0.119549	2.23313e-16	0.456263	0.304816	0.0772957	2.37375e-16	4.8893e-13	0.674003	1.03835e-07	0.695184	0.265481	0.325997	2.32007e-16	2.87333e-16	0.226037	0.165182	2.87333e-16	0.00342282	0.0921706	0.00312753	0.0616751
	SA528701	Bailey	0.230307	0.110354	0.217434	0.721539	0.524303	0.610232	0.346104	0.29336	0.211993	0.188179	0.651052	0.170511	0.0239823	0.0467492	0.0137195	0.271437	0.958714	0.238594	0.0764195	0.278461	0.169376	0.348836	0.0542873	0.0599599	5.29061e-09	0.0412863	0.41495	0.0461474	0.945713	0.55969	0.58505	0.279933	0.0697921	1.97736e-06	0.170371	0.376399	0.292599	0.0817597	1.04871e-11	2.28031e-10
	SA528687	Bailey	0.0388257	0.357571	0.512246	0.743692	0.374677	0.498806	0.0669575	0.063419	0.117317	0.184409	0.298764	0.718571	0.155932	2.73717e-16	0.00416133	0.179185	0.900993	0.343664	0.155336	0.256308	3.69738e-16	0.0224411	0.0175504	0.0406536	4.55376e-09	0.0990073	0.742923	0.721418	0.98245	0.234647	0.257077	0.248554	0.0533765	0.478645	0.245167	3.55943e-12	0.142517	0.335778	3.33167e-16	0.0340867
	SA408414	Bailey	0.148393	0.184981	0.209294	0.416493	0.00165026	0.000393891	0.095544	0.701374	0.00112397	0.398724	0.00581078	0.0770645	0.228465	0.0212664	0.625881	2.81952e-11	0.00424059	0.809205	0.610211	0.583507	0.0262351	0.000426955	0.433741	0.611306	1.79089e-05	0.995759	0.827765	0.804553	0.566259	0.266066	0.172235	1.83893e-06	0.00049654	0.327514	0.0947805	2.36531e-16	0.0187199	0.240411	3.9872e-06	0.00111055
	SA408530	Bailey	0.182335	0.3182	0.425698	0.751917	0.302517	0.685042	0.0888517	0.599085	0.398324	0.414083	0.109446	0.198092	6.30701e-06	0.132413	3.22878e-16	0.0204884	0.436476	0.481259	1.02043e-09	0.248083	0.12108	0.224327	1	0.079077	2.99875e-16	0.563524	0.834335	0.445774	2.51364e-16	0.120672	0.165665	0.0428618	0.148366	0.274741	0.146951	3.21136e-16	0.301661	0.318294	0.0910953	0.0396023
	SA408570	Bailey	0.0836959	0.152872	1.0614e-12	0.642853	0.11278	1.74937e-06	2.96613e-05	0.521961	0.412628	3.1317e-11	0.0106727	0.162806	0.198789	0.0134669	0.54607	4.40209e-09	0.110258	0.612833	0.811605	0.357147	0.089659	2.30455e-05	0.547734	0.083311	0.464442	0.889742	0.784494	0.744841	0.452266	0.409504	0.215506	2.56251e-16	0.0181101	0.154953	0.0521167	2.23888e-16	0.096538	0.073938	0.223622	0.00316734
	SA407858	Bailey	0.328808	0.54571	0.215993	0.813358	0.375265	0.392852	0.12026	0.643363	2.98172e-05	0.274034	0.0426895	1.38573e-11	0.0355867	0.215477	0.000162441	0.0278294	0.288489	0.363705	3.43399e-09	0.186642	0.195087	0.355094	1.03614e-08	0.163321	0.147709	0.711511	0.741376	0.471955	1	0.077575	0.258624	0.0415042	0.120611	0.167834	0.256319	0.0642133	0.261651	0.244364	0.0478955	8.22569e-06
	SA412268	Bailey	0.285381	0.221959	0.195728	0.877582	0.770472	0.207395	0.203737	0.158154	0.155056	0.164486	0.106351	0.313107	0.40487	0.091843	2.82965e-16	0.241023	0.4997	0.67169	0.712376	0.122418	0.0329983	0.408077	1	0.250451	0.0858257	0.5003	0.881595	0.315004	2.31472e-16	0.53937	0.118405	0.0407399	5.27351e-05	0.17306	0.210318	2.68765e-16	0.0234693	5.58127e-08	1.06095e-09	2.68765e-16
	SA411578	Bailey	0.135174	0.368712	0.147012	0.75349	0.741373	0.577231	0.21175	0.562262	0.142274	0.298996	0.21391	0.232582	0.15133	2.80002e-16	2.77265e-16	0.0160026	0.738692	0.309838	0.174954	0.24651	2.03108e-11	0.52716	0.950723	0.000733667	2.57537e-08	0.261308	0.134957	0.110773	0.049277	0.191913	0.865043	0.145603	0.00652466	0.210997	0.298365	0.0471383	0.0476308	0.210726	0.10754	0.411055
	SA412076	Bailey	0.253631	0.0294356	2.4772e-16	0.547089	0.463765	3.3057e-05	0.0773378	0.535314	1.02045e-15	0.0417587	0.297505	1.19053e-10	0.471146	0.250018	0.0193548	0.00727531	0.00539995	0.0659258	0.649475	0.452911	0.00827386	4.43427e-07	0.58482	0.147789	0.756304	0.9946	0.710416	0.704294	0.41518	0.183724	0.289584	2.74383e-16	0.100507	0.191764	0.0181893	3.4668e-13	0.316842	2.37512e-05	0.607134	1.24302e-15
	SA412060	Bailey	0.0946328	0.00564162	8.79052e-17	0.0864174	8.7428e-17	0.444217	0.622465	0.104516	0.778941	0.0186328	9.03085e-17	0.0345214	0.18133	0.105572	1	7.39491e-17	0.532718	0.00517873	0.892461	0.913583	8.7428e-17	0.203617	0.986596	0.0240561	0.643232	0.467282	0.0481762	0.0408511	0.0134045	0.300574	0.951824	0.0156727	0.00196637	8.7428e-17	9.06506e-17	1.79239e-13	8.7428e-17	0.0375608	0.98918	8.79052e-17
	SA412299	Bailey	0.00038714	0.0478054	0.018101	0.107522	1.24872e-16	0.291915	0.012915	0.184785	0.42403	1.28606e-16	1.4572e-16	0.1321	1.32165e-16	0.00837662	0.867558	0.0115968	0.822151	0.284379	0.973522	0.892478	0.132032	0.948993	0.145065	0.531474	0.00542013	0.177849	0.344321	4.26401e-07	0.854935	0.880477	0.655679	0.0265395	4.93212e-07	0.00040937	0.0223848	1.25993e-16	2.46004e-16	0.0917182	0.667815	1.25993e-16
	SA411841	Bailey	0.0223827	0.00331504	1.12447e-16	0.0573735	1.06065e-16	0.0655198	0.296474	0.034131	0.385762	0.00819467	1.16127e-16	0.0471557	0.612668	0.110274	1	9.73157e-17	0.310159	1.08497e-07	0.846735	0.942627	1.06065e-16	0.653975	0.898659	0.0014854	0.732424	0.689841	0.243939	0.00813065	0.101341	0.186102	0.756061	8.50236e-05	0.0429908	1.06065e-16	1.08242e-16	1.12447e-16	1.06065e-16	0.0732793	0.996685	1.12447e-16
	SA411797	Bailey	0.291769	0.0407549	0.115147	0.5606	2.59155e-16	0.246601	0.481335	0.565702	0.00989852	0.709221	0.0805275	0.113267	0.198647	0.16485	0.750867	0.0292627	0.708916	0.507399	0.619221	0.4394	2.83264e-11	0.107152	0.102994	0.550448	1.74061e-15	0.291084	0.359852	0.0763823	0.897006	0.0425803	0.640148	0.000517787	0.00739724	0.208654	0.113615	2.44784e-16	0.0404793	0.134583	0.371319	2.44784e-16
	SA411769	Bailey	0.167884	0.16438	0.0416935	0.479723	0.238446	0.0978548	0.179877	0.305886	0.35078	0.276255	0.104184	0.0810151	2.69937e-16	2.60694e-16	0.0362567	0.145297	0.149679	0.380818	0.795587	0.520277	4.78426e-07	0.459301	2.0228e-16	0.299268	0.0217344	0.850321	0.316222	0.0050883	1	0.600313	0.683778	2.69937e-16	0.000156075	0.377369	0.101564	2.60694e-16	0.347928	0.000133333	0.350617	2.60694e-16
	SA411833	Bailey	0.0828313	0.0100377	0.285179	0.224185	2.14688e-16	0.885912	0.274516	0.24465	0.712521	0.406974	2.31884e-16	0.457019	0.107823	0.024563	0.959302	0.0529785	0.987623	0.744824	0.581698	0.775815	9.29042e-10	0.394196	1.97527e-16	0.0941666	0.173799	0.012377	0.630162	1.76024e-05	1	0.260323	0.369838	0.0854895	0.000313212	0.0134365	0.150395	2.37815e-16	0.0272616	0.00850971	0.245139	0.0666973
	SA411430	Bailey	0.252269	0.0740043	6.09054e-11	0.292991	2.34469e-16	0.275042	0.306513	0.354739	0.359196	2.7007e-15	2.13818e-16	0.00859217	0.14086	0.0860409	0.714672	1.79506e-16	0.144105	0.349682	0.709158	0.707009	1.44015e-05	0.202066	0.0510177	0.450334	0.535978	0.855895	0.718198	0.483673	0.948982	0.385301	0.281802	2.11448e-16	0.203587	0.0347847	0.0563512	1.83791e-16	0.250529	0.022369	0.576314	1.83791e-16
	SA411406	Bailey	0.289392	0.507341	0.450878	0.780324	0.322689	0.393613	0.148237	0.458317	0.135975	0.112322	0.0215791	0.188288	0.00180695	0.0926854	3.49335e-16	0.0639024	0.484924	0.471073	5.45245e-06	0.219676	0.286976	0.166466	2.5056e-16	0.213768	2.77288e-08	0.515076	0.60757	0.189396	1	0.369932	0.39243	0.0417195	0.0279719	0.293305	0.157658	1.16727e-07	0.0970299	0.360088	6.95403e-06	0.344216
	SA411923	Bailey	0.252407	0.451886	0.523986	0.743174	0.749868	0.2669	0.120194	0.430182	0.0470357	0.474704	0.360528	0.134808	3.16141e-16	0.276524	0.00757349	0.182603	0.570672	0.18423	0.0905411	0.256826	2.98332e-16	0.231056	0.847162	0.0286473	2.84156e-16	0.429328	0.694897	0.426575	0.152838	0.0776512	0.305103	0.0170159	4.72897e-07	0.185751	0.219959	6.38742e-09	0.0568084	0.227686	0.0033548	0.00475842
	SA411305	Bailey	0.0521283	0.00274658	2.08513e-16	0.212993	2.60391e-16	0.0382638	3.39345e-05	0.0408205	0.236182	1.83748e-11	1.35367e-15	0.032241	0.4343	0.0790331	0.968004	5.35493e-06	0.0331108	0.25025	0.887679	0.787007	3.3359e-14	3.30391e-12	0.420756	0.30531	0.336179	0.966889	0.675013	0.898402	0.579244	0.610256	0.324987	3.38894e-14	0.0332881	0.0257915	2.04379e-16	2.08513e-16	0.00620413	0.0535646	0.747004	2.08513e-16
	SA411682	Bailey	0.172856	1.33364e-16	1.24183e-16	0.110812	1.30816e-16	0.378033	0.170452	0.0291021	0.201	4.12026e-12	1.33364e-16	0.0836164	0.705291	0.257449	0.958673	1.18368e-16	0.260642	0.0876459	0.664511	0.889188	0.00541785	0.117299	1	0.0845598	0.621282	0.739358	0.361898	0.462067	3.17301e-08	0.260958	0.638102	0.00914914	0.0427979	1.30816e-16	0.00241168	1.24183e-16	0.0359087	0.115349	0.912354	1.24183e-16
	T_07_07_A082a	Kirby	0.125452	0.273385	0.271531	0.758411	0.594556	0.30158	0.226049	0.783107	0.137914	0.183524	0.271982	0.0410422	0.00167704	2.22675e-16	2.01224e-16	0.0503985	0.906946	0.454633	0.488321	0.241589	1.29531e-10	3.61326e-06	0.376016	0.115935	2.34719e-16	0.0930542	0.567319	0.537535	0.623984	0.370539	0.432681	1.89685e-16	1.70302e-11	0.398319	0.115431	2.22675e-16	0.00712565	0.330505	2.3194e-16	2.22675e-16
	T_06_01_A033a	Kirby	0.542172	0.289326	1.22802e-08	0.995732	0.902729	4.09009e-09	0.00259481	0.33287	0.0327999	0.0532988	0.137518	1.52899e-07	0.510126	0.252133	8.21912e-16	7.16269e-10	0.304115	0.419095	0.728134	0.00426792	2.21835e-16	0.0833935	0.570231	0.0321995	0.00392528	0.695885	0.833246	0.775419	0.429769	0.744479	0.166754	2.37244e-16	0.0197327	0.0304869	0.0806257	1.95078e-16	0.0667843	0.117672	0.154061	1.95078e-16
	T_06_11_A168a	Kirby	0.0983791	0.108854	0.162436	0.498665	0.66914	0.432141	0.346011	0.569099	0.184568	0.160127	0.155266	0.193431	3.26164e-16	2.71364e-16	3.13119e-16	0.0938265	0.965978	0.735864	0.659462	0.501335	0.00037626	0.435472	0.00379435	0.0308732	8.03349e-09	0.0340216	0.543043	0.0139044	0.996206	0.50313	0.456957	0.0762212	0.0100257	0.226313	0.100298	0.0291993	0.104171	0.236445	1.68156e-05	5.41964e-10
	T_06_04_A296a	Kirby	1.67492e-10	0.249981	0.0237412	0.488373	0.416707	0.407856	0.124417	0.375689	0.303732	7.06045e-05	0.458183	0.237214	0.0512536	2.91336e-16	2.03286e-12	0.183396	1.24912e-05	0.286582	0.649377	0.511627	5.78728e-08	0.000141736	0.339021	0.433605	0.171899	0.999988	0.770297	0.729729	0.660979	0.458221	0.229703	0.00122556	0.190142	0.218057	0.069847	0.000520032	0.365236	0.299962	0.00525401	1.53164e-06
	T_07_11_A090a	Kirby	0.383317	0.30047	0.581256	0.632443	0.0908867	0.590914	0.197933	0.205186	0.0494282	0.478115	0.166804	0.384756	2.90577e-16	1.76273e-16	0.270343	0.0267419	1	0.532726	0.0393224	0.367557	0.304173	0.140587	0.00163585	0.626425	4.02866e-14	3.35356e-16	0.589573	0.000769502	0.998364	0.205326	0.410427	2.01769e-08	3.58844e-05	0.32769	0.18315	1.76273e-16	0.00690752	0.133409	2.50745e-16	1.76273e-16
	T_06_06_A349a	Kirby	0.348555	0.10571	2.60048e-14	0.702255	0.447135	0.000411146	0.00175606	0.583027	0.0474493	0.129198	0.44876	0.0630399	0.231956	0.225404	0.260868	0.00535283	0.0618691	0.445529	0.537876	0.297745	0.0568858	7.08411e-13	1	0.379636	4.78644e-06	0.938131	0.674615	0.639453	1.3977e-16	0.242546	0.325385	2.06885e-16	8.35239e-10	0.226181	0.181598	2.0129e-16	0.00892996	0.446653	1.07908e-06	0.11128
	T_11_03_A138a	Kirby	0.661611	0.116192	0.0571558	0.952707	0.963423	2.13898e-13	0.0137948	0.213659	0.0236464	0.525847	0.423709	0.0214855	0.135956	0.448058	2.7206e-07	0.0105796	4.1974e-08	0.460098	0.492816	0.0472933	2.16639e-15	6.61388e-10	0.971279	0.0458186	6.04173e-08	1	0.923423	0.750775	0.0287211	0.149925	0.0765767	7.60715e-05	2.20451e-08	0.0357934	0.188554	2.25422e-16	0.000782989	0.135674	1.06771e-06	2.25422e-16
	T_03_11_A244a	Kirby	0.490053	4.18011e-10	1.64964e-16	0.399771	1.42231e-16	6.80471e-09	0.000360261	0.378488	0.159452	0.27486	0.0225624	4.2979e-06	0.517193	0.275855	0.994304	1.52057e-16	0.327644	0.313162	0.720289	0.600229	2.20515e-14	0.548376	1.54002e-16	0.315966	0.695168	0.672356	0.553045	0.185596	1	9.48566e-10	0.446955	4.43141e-10	3.24521e-10	1.56982e-13	1.07058e-11	1.64964e-16	0.00569599	0.0299721	0.664276	1.64964e-16
	T_10_11_A059a	Kirby	0.218535	0.486336	0.396973	0.985449	0.685052	0.780702	0.295634	0.494764	0.204197	0.515132	0.199162	0.214006	0.0742088	0.0410914	0.00864769	0.0726955	0.816769	0.314503	0.447656	0.0145515	1.94194e-16	0.685009	0.938196	0.497955	1.56019e-16	0.183231	0.824546	0.0128034	0.0618038	0.127068	0.175454	0.00113423	2.31547e-09	0.3063	0.245715	1.69918e-16	2.80371e-15	0.112085	2.75865e-14	1.69918e-16
	T_10_12_A046a	Kirby	0.167959	0.248844	0.398796	0.899824	0.76787	0.417334	0.093796	0.572223	0.0160694	0.0239968	0.48841	0.00772052	1.92401e-16	2.31061e-16	1.80932e-16	0.252097	0.653828	0.262745	0.284319	0.100176	1.80932e-16	0.577384	0.454421	0.0395913	8.94645e-08	0.346172	0.267184	0.228467	0.545579	0.556168	0.732816	1.92401e-16	1.15999e-09	0.215889	0.25172	0.000111807	0.0162402	0.168116	2.47539e-16	1.46207e-13
	T_11_03_A060a	Kirby	0.167722	0.205785	0.241568	0.663378	0.790679	0.820452	0.20726	0.585121	0.00602018	0.194447	0.471263	0.136215	0.125651	0.0152787	3.00761e-16	0.110942	0.510248	0.322952	0.673089	0.336622	1.8278e-13	0.233969	0.974579	0.0465547	2.10422e-09	0.489752	0.661095	0.285041	0.025421	0.432456	0.338905	0.033164	9.91341e-09	0.148476	0.15697	5.5616e-13	0.0608445	0.216127	2.8557e-16	1.24e-13
	T_07_09_A064a	Kirby	0.144713	0.37311	0.598039	0.930043	0.993931	0.0695677	5.06741e-11	0.696298	2.58253e-16	0.479734	0.369145	0.0951355	0.212652	2.25892e-16	2.67935e-16	0.0638541	0.277165	0.257745	2.25628e-13	0.0699573	2.67935e-16	0.125979	0.2338	0.0723086	2.45659e-16	0.722835	0.734496	0.775036	0.7662	0.154894	0.265504	2.58253e-16	9.24363e-16	6.45785e-15	0.2568	2.25892e-16	0.00606943	0.108572	2.19124e-16	2.25892e-16
	T_07_08_A346a	Kirby	0.269661	0.000243152	0.0197804	0.454494	0.00141369	0.000498764	0.00016886	0.106299	0.24147	0.0552873	0.000466619	0.0579576	0.460737	0.0822496	0.769292	7.35911e-09	0.0598119	0.380312	0.896793	0.545506	1.69124e-07	0.00498269	1	0.247269	0.179489	0.940188	0.580507	0.871486	1.50271e-16	0.645528	0.419493	0.0247245	4.35535e-06	0.179081	1.57281e-16	1.45363e-16	0.050213	0.119696	0.618978	1.45363e-16
	T_06_11_A455b	Kirby	0.352612	0.115827	0.290271	0.339878	0.5204	0.549081	0.528992	0.0944451	0.0513072	7.77362e-07	0.473892	0.217438	0.0706752	0.079016	1.42652e-11	0.208293	0.799815	0.410282	0.000202865	0.660122	3.15301e-05	0.314774	0.0791542	0.251526	0.0303138	0.200185	0.107407	1.56316e-11	0.920846	0.585408	0.892593	0.254367	2.44696e-06	0.33181	0.311099	0.569305	0.147758	0.0731781	8.06053e-09	3.52808e-12
	T_04_04_A207b	Kirby	0.13042	0.0508801	0.008079	0.135022	9.40626e-13	0.392617	0.282307	0.184133	0.0203035	2.19685e-05	9.24875e-08	0.0119587	0.389423	0.0321954	0.671142	0.0148428	0.571802	0.526094	0.570097	0.864978	0.0627513	0.216809	0.34175	0.334998	0.331504	0.428198	0.310955	0.500884	0.65825	0.276703	0.689045	0.194588	0.270575	0.110388	0.081282	0.0196758	0.155718	0.310489	0.423025	0.0642659
	T_04_06_A027c	Kirby	0.0308926	0.212195	0.0473773	0.258197	1.23536e-11	0.709281	0.313875	0.524522	0.46909	1.42405e-09	0.0002835	0.274283	1.6355e-16	2.08911e-16	0.0399138	0.0987398	1	0.418536	0.0887648	0.741803	0.417441	0.445984	0.129382	0.0586361	0.328392	1.14862e-12	0.283625	5.90705e-12	0.870618	0.528352	0.716375	0.126891	0.226277	0.216511	0.009502	0.496661	0.326134	0.133755	0.368985	0.0425186
	T_04_12_A158b	Kirby	0.0243745	1.06869e-15	0.0168677	0.0518156	1.21314e-16	0.999993	0.15009	0.100566	0.650587	1.62358e-16	1.36349e-16	0.00696808	0.00669438	0.0887072	0.891403	0.0762398	0.84724	0.394731	0.0534003	0.948184	0.033859	0.394763	6.37104e-09	0.0300308	0.709205	0.15276	0.38899	0.00981381	1	0.192518	0.61101	0.312688	0.617028	2.13941e-06	0.0136937	0.119818	0.0747354	0.0845827	0.605269	4.87451e-09
	T_05_01_A082b	Kirby	0.15493	0.0337887	0.075347	0.315388	1.7806e-16	0.886126	0.283936	0.217425	0.158071	1.68792e-16	0.145451	0.161652	0.122496	0.151737	0.568748	0.16103	0.34656	0.106593	0.205882	0.684612	0.123091	0.18911	1	0.112393	0.242548	0.65344	0.267852	0.192419	1.85819e-16	0.436475	0.732148	0.607039	0.0165981	0.142834	0.10725	0.550395	0.165327	0.213727	0.714167	4.18391e-05
	T_05_03_A215c	Kirby	0.121841	0.106934	0.000167138	0.259213	1.7834e-16	0.233492	0.0978615	0.25803	0.159637	0.00288064	0.0269341	0.185771	0.469345	0.14027	0.929033	1.63076e-16	0.442174	0.364762	0.541918	0.740787	2.25187e-10	0.0160961	0.298655	0.238507	0.457126	0.557826	0.444397	0.839013	0.701345	0.283164	0.555603	0.132511	0.240826	1.7834e-16	0.0449056	2.01973e-05	0.0709665	0.211924	0.50137	0.0761835
	T_05_06_A121b	Kirby	0.217907	0.160034	0.0433434	0.184764	1.81852e-16	0.778994	0.392794	0.167455	0.215975	5.32391e-11	0.0990584	0.294802	0.0864711	0.230199	0.533529	0.167177	0.326082	0.187356	1.40933e-14	0.815236	0.0480145	0.184799	3.28422e-13	0.0430456	0.428817	0.673918	0.255576	0.113468	1	0.423705	0.744424	0.543811	8.86959e-10	0.0573959	8.53756e-05	0.609005	0.361061	0.147393	0.553552	0.117453
	T_05_08_A230b	Kirby	0.218696	2.78891e-11	0.0231031	0.285272	2.94336e-12	0.88258	0.484637	0.0151564	0.171848	0.0859044	0.257581	0.209423	0.102116	0.206929	0.374906	0.249541	0.797527	0.0778072	0.313541	0.714728	0.12454	0.211737	0.151285	0.0544729	0.173903	0.202473	0.341939	1.8564e-06	0.848715	0.477627	0.658061	0.631316	2.17203e-06	0.0561195	0.176617	0.419514	0.444435	0.0859491	0.664611	0.0369103
	T_06_02_A026a	Kirby	1.1345e-12	0.114403	4.8258e-05	0.603551	0.432331	1.24731e-06	0.0312673	0.538029	9.7328e-05	3.83244e-10	0.00185519	0.188447	0.486974	0.00103801	0.0214279	5.90031e-16	0.559403	0.173628	0.758677	0.396449	0.000441543	0.295742	0.24882	0.104128	0.258226	0.440597	0.834076	0.571003	0.75118	0.694232	0.165924	0.0492316	0.0469456	0.14845	0.0128708	0.156538	0.39735	0.0346716	0.710114	1.98839e-07
	T_06_11_A299b	Kirby	0.445446	0.00262317	1.37331e-16	0.124131	1.25437e-16	0.303163	0.096837	0.0501893	0.500452	0.000236124	1.40616e-16	0.000228653	0.147794	0.316968	0.964838	0.00362237	0.460569	0.0766257	0.683032	0.875869	0.00568137	0.552372	1.41986e-16	0.351752	0.37722	0.539431	0.477003	2.14076e-05	1	0.615215	0.522997	1.94195e-06	1.49547e-08	0.0060284	1.47807e-16	1.37331e-16	0.0234519	0.00732822	0.920751	1.37331e-16
	T_07_02_A073a	Kirby	0.181038	0.403947	0.481774	0.954185	0.511402	0.407964	0.144707	0.456412	0.209075	0.298262	0.329242	0.255202	0.0995864	1.67556e-16	0.0043373	0.107348	0.599435	0.266811	7.19921e-05	0.0458146	8.97201e-12	0.527214	0.509168	0.116196	7.5631e-15	0.400565	0.575775	1.17757e-05	0.490832	0.377221	0.424225	0.174304	0.00332718	0.202721	0.189368	5.95611e-07	0.28154	0.135149	1.421e-07	0.0682881
	T_07_02_A181a	Kirby	0.0366311	0.0277735	1.246e-16	0.165712	1.18421e-16	0.304316	0.255552	9.78427e-17	0.169506	1.18934e-16	0.188661	0.0260752	0.152325	0.0580274	0.908788	0.0731309	0.590272	0.0381458	0.0788031	0.834288	7.25833e-09	0.606407	3.976e-05	0.0376652	0.0010658	0.409728	0.202509	8.04221e-07	0.99996	0.995708	0.797491	0.640355	0.00402818	2.9014e-05	0.003226	0.845489	0.0911831	1.18934e-16	0.74542	5.57225e-09
	T_07_02_A216a	Kirby	0.0453464	2.48913e-07	1.73742e-16	0.532457	2.0535e-16	6.27654e-08	0.26864	0.726333	2.11972e-16	4.97979e-14	1.90253e-16	0.00121163	0.376487	0.133005	0.762161	0.0358293	0.749728	0.313099	0.866995	0.467543	0.0222181	0.102966	1.9332e-16	0.429527	0.200399	0.250272	0.348913	0.460078	1	0.748265	0.651087	2.11972e-16	2.1245e-13	0.215621	1.82111e-16	1.73742e-16	2.0535e-16	0.0513355	0.6869	1.73742e-16
	T_07_03_A187a	Kirby	0.436537	0.336153	0.587255	0.915447	0.819149	0.488021	0.305136	0.347198	0.0209981	0.306116	0.49446	0.0499585	1.741e-11	0.0220405	0.00887393	0.123696	0.519931	0.169386	2.80351e-16	0.0845531	3.00483e-16	0.0944556	0.35839	0.0252496	2.75382e-16	0.480069	0.473623	0.497327	0.64161	0.275502	0.526377	0.0528785	2.80351e-16	0.168022	0.394343	0.124323	0.00395496	0.0240387	2.75393e-16	0.00619769
	T_07_06_A104a	Kirby	0.134599	0.433099	0.202341	0.999647	0.860596	0.0333041	6.93432e-06	0.834222	2.50905e-16	7.72973e-05	0.438149	0.00236971	0.0949099	0.0663229	2.22687e-16	0.0288091	6.15123e-06	0.12875	0.610774	0.000352941	2.22687e-16	0.000146833	0.339577	0.0624673	0.228373	0.999994	0.787873	0.694899	0.660423	0.340979	0.212127	2.50905e-16	4.06317e-06	0.13782	0.147187	2.31923e-16	0.0015847	0.283384	1.20663e-06	1.73958e-15
	T_07_10_A215a	Kirby	0.304206	0.335179	0.0789968	0.7359	0.646969	0.0391497	0.00165398	0.399422	0.108583	0.0462663	0.139871	0.29312	1.65906e-16	0.120366	2.26795e-16	0.00324991	0.998516	0.0265276	0.536914	0.2641	0.0430349	0.620953	0.105012	1.15171e-06	8.86892e-05	0.0014836	0.72102	0.0993213	0.894988	0.793398	0.27898	0.0178642	0.00649899	0.261509	0.107009	0.227484	0.048487	0.0532379	0.498422	2.22984e-08
	T_07_10_A314a	Kirby	1.3604e-16	0.0465131	1.36553e-16	0.157869	1.58264e-16	0.681969	0.334627	0.0913253	0.854811	5.38328e-16	1.70343e-08	0.0185213	0.125562	1.36553e-16	0.761232	0.0279396	0.0388292	0.0417961	0.601528	0.842131	0.0145629	0.0500788	1	0.00940767	0.472107	0.961171	0.445612	0.615275	1.36267e-16	0.351954	0.554388	0.0102193	0.317867	0.135195	0.015544	0.0806049	0.0890103	0.160394	0.911691	2.90833e-16
	T_08_01_A194a	Kirby	0.265623	0.157001	0.126052	0.564718	0.403558	0.8417	0.513785	0.0916979	0.0308326	5.04551e-12	0.645428	0.0702765	4.10884e-13	0.142512	2.24447e-16	0.446003	0.765259	0.197571	1.84489e-16	0.435282	0.0317738	0.166234	0.460347	0.0138793	0.00195785	0.234741	0.266685	0.223409	0.539653	0.787632	0.733315	0.417319	0.00174153	0.172594	0.174122	0.72013	0.392074	0.0362878	2.59877e-08	2.96943e-06
	T_08_02_A333a	Kirby	0.15945	0.0262002	5.40257e-15	0.663394	1.96399e-16	0.0630562	0.000133131	0.630131	0.00701929	6.45982e-06	0.0922561	0.202939	0.509209	0.226588	0.998824	1.48416e-14	0.0914474	0.676935	0.771078	0.336606	1.37758e-07	2.01218e-09	1.76269e-16	0.372544	0.610539	0.908553	0.395963	0.873244	1	0.197247	0.604037	0.0218246	0.00233336	0.00117575	0.00182945	1.04415e-08	1.96399e-16	0.190378	0.204609	9.21816e-13
	T_08_03_A203a	Kirby	0.0683208	0.119658	0.0571899	0.986445	0.0375099	0.0123798	0.0494781	0.412126	0.00876569	8.53557e-05	0.0250418	0.0290254	0.415965	0.0536038	0.841688	0.0556967	0.0593512	0.450061	0.839182	0.0135548	1.29588e-10	6.4327e-11	1	0.427923	0.409809	0.940649	0.805742	0.578477	2.02049e-16	0.41488	0.194258	0.0243952	0.0500246	0.0784088	0.0288496	1.78019e-16	0.0423934	0.146376	0.405239	1.78019e-16
	T_08_05_A123a	Kirby	0.245061	0.64524	0.26851	0.931161	0.754447	0.0917881	0.285628	0.447169	0.0215652	0.318724	0.247107	0.238772	0.0643007	2.79993e-16	3.4289e-16	0.0689969	0.541638	0.107652	2.79993e-16	0.0688391	2.32102e-06	0.000260654	0.452267	0.0207135	2.5136e-16	0.458362	0.881964	0.454158	0.547733	0.0145607	0.118036	0.216013	2.79993e-16	0.122871	0.337506	0.130529	0.12268	0.329209	2.95176e-16	0.372361
	T_08_06_A060a	Kirby	0.632372	0.536786	0.656881	0.924858	0.554926	0.872361	0.174473	0.18093	0.259993	0.39743	0.244408	0.159069	0.0052327	0.0549182	0.0363686	0.0276288	0.887002	0.218806	2.04157e-07	0.0751416	3.45033e-13	0.0671208	0.405537	0.0989737	8.99778e-17	0.112998	0.51113	0.0697736	0.594463	0.269541	0.48887	0.358839	0.00291674	0.346267	0.172379	1.11019e-16	0.0624384	0.16065	1.61122e-16	0.031032
	T_10_10_A222aa	Kirby	0.291367	0.307339	0.206549	0.516539	0.483396	0.759334	0.445369	0.216351	0.136935	0.104502	0.318544	0.155824	0.00181396	0.00185505	2.1802e-16	0.293293	0.916358	0.326042	1.90711e-16	0.483461	0.0224658	0.434375	0.138822	0.0644645	8.92529e-06	0.0836422	0.209548	8.49625e-05	0.861178	0.626233	0.790452	0.25825	9.16533e-16	0.170234	0.177388	0.642854	0.323904	0.091868	0.0480754	2.66641e-06
	T_10_11_A100a	Kirby	0.44713	0.346722	0.16347	0.74205	0.684822	0.540049	0.322678	0.110701	0.113013	1.85441e-16	0.475963	0.196636	0.00161279	0.115175	0.000291971	0.232908	0.553428	0.159626	1.93449e-16	0.25795	2.05088e-16	0.436546	0.204481	0.0502385	6.63309e-16	0.446572	0.171457	0.000305748	0.795519	0.810583	0.828543	0.505563	1.93449e-16	0.0803598	0.142951	0.720048	0.234526	0.0464657	0.0176885	2.82161e-08
	T_10_11_A128a	Kirby	2.46399e-08	0.399392	0.170954	0.629495	0.520756	0.363434	0.397461	0.136972	0.150038	4.83292e-10	0.308277	0.21151	3.27652e-16	0.00129316	3.31611e-16	0.348262	0.806767	0.172129	0.000186828	0.370505	0.056714	0.368609	2.67553e-16	0.0851669	0.000321878	0.193233	0.403212	0.000561918	1	0.597313	0.596788	0.391321	0.0379984	0.11859	0.297238	0.333405	0.30394	0.105127	0.120202	0.249256
	T_10_11_A130b	Kirby	0.0602143	0.446857	0.457147	0.371692	0.0694235	0.855755	0.298041	0.165288	0.580651	0.155834	1.71105e-07	0.116251	0.00193923	1.8972e-16	0.0293567	0.323853	0.99953	0.504983	3.4068e-12	0.628308	0.334917	0.408107	0.529195	0.0400367	3.98228e-14	0.00046964	0.446055	2.16617e-16	0.470805	0.453994	0.553945	0.275195	0.00531506	0.373447	0.317295	0.0445557	0.192856	0.072877	0.0481599	0.302908
	T_10_12_A057a	Kirby	0.152843	0.0211638	1.61688e-16	0.39121	1.61988e-16	0.227919	0.0289779	1.531e-16	0.197469	1.77168e-16	1.71907e-16	0.164599	0.274768	0.172251	0.977406	0.198671	0.0521483	0.228986	0.827749	0.60879	1.49136e-15	0.263853	1.61359e-14	0.527624	0.30034	0.947852	0.550989	0.366573	1	0.621649	0.449011	0.000138284	2.04727e-08	2.4015e-12	1.77168e-16	1.61688e-16	0.0225936	0.0780111	0.74985	1.61688e-16
	T_11_02_A148a	Kirby	0.387033	0.243315	1.26674e-10	0.716715	0.0381523	1.03148e-07	0.000600186	0.488482	2.79145e-16	0.139884	0.148373	0.00124151	0.572656	0.430219	0.586143	7.04809e-05	0.156452	0.447294	0.569781	0.283285	0.0635846	0.000117727	0.0767645	0.163574	0.296181	0.843548	0.555998	0.833427	0.923236	0.379426	0.444002	0.0215694	2.37089e-09	0.31212	0.0527405	2.48674e-16	1.43818e-14	0.131769	0.161018	2.48674e-16
	T_11_04_A026b	Kirby	0.0354002	0.131218	0.199575	0.259776	3.3135e-13	0.672631	0.191132	0.348931	0.3365	0.707763	0.00262656	0.551248	0.0700046	0.0903651	0.196087	0.0644202	1	0.752686	0.455711	0.740224	0.280692	0.425379	0.00796966	0.0268564	3.32017e-16	1.72659e-11	0.638305	7.83306e-12	0.99203	5.64306e-16	0.361695	0.562862	0.0775729	0.344371	0.0974867	2.6135e-16	0.17885	0.194751	0.11347	0.167387
	T_11_05_A018b	Kirby	3.82012e-05	0.0636502	0.172632	0.688665	0.175927	0.197662	0.081766	0.578406	5.6032e-14	0.147717	0.0495397	0.356179	0.0044875	0.0191429	0.398065	5.21352e-11	0.594894	0.886809	0.669752	0.311335	0.348002	0.0134261	0.0885572	0.226237	0.341696	0.405106	0.450617	0.599952	0.911443	0.227113	0.549383	3.12722e-16	0.000137704	0.0756195	0.176451	2.88154e-16	0.00238667	0.107024	1.40617e-06	2.88154e-16
	T_11_06_A011a	Kirby	0.556431	0.401912	0.629817	0.838241	0.555255	0.657498	0.17713	0.123304	0.29904	0.67405	0.255552	0.215182	0.130101	0.18697	0.0393709	0.0821498	0.918759	0.342536	1.85085e-16	0.161759	0.000921326	0.0373581	0.630288	0.114817	1.51719e-16	0.0812409	0.635868	0.154529	0.369712	3.37665e-06	0.364132	0.302465	1.85085e-16	0.312111	0.148932	1.85085e-16	0.092342	0.177014	2.61818e-16	1.85085e-16
	T_11_06_A104a	Kirby	0.0963246	0.0508219	0.179255	0.876519	0.690503	0.420196	0.106715	0.327691	0.123372	8.726e-13	0.555756	0.175274	0.172411	0.0262443	0.00611511	0.353923	0.263924	0.393422	0.00626141	0.123481	2.44003e-16	0.0916473	0.996331	0.00173028	4.30758e-06	0.736076	0.773226	0.746593	0.0036692	0.632104	0.226774	0.182771	0.313772	0.0578133	0.156711	0.370296	0.245568	0.211181	1.69529e-09	0.000323227
	References:
	1: Bailey P, Chang DK, Nones K, et al. Genomic analyses identify molecular subtypes of pancreatic cancer. Nature 2016;531:47-52.
	2: Cancer Genome Atlas Research Network. Cancer Genome Atlas Research N. Integrated Genomic Characterization of Pancreatic Ductal Adenocarcinoma. Cancer Cell 2017;32:185-203 e13.
	3: Kirby MK, Ramaker RC, Gertz J, Davis NS, et al. RNA sequencing of pancreatic adenocarcinoma tumors yields novel expression patterns associated with long-term survival and reveals a role for ANGPTL4. Molecular Oncology 2016;10(8):1169-82.

## Sheet: Table S9
	Supplementary Table 9. Pancreatic ecotype compositions.
	Cell types and states within each discovered pancreatic ecotype.
	CellType	State	Ecotype
	Plasma	S01	PE1
	Mast	S01	PE1
	B cell	S02	PE1
	Platelets	S02	PE1
	Endothelial	S02	PE1
	Erythrocyte	S01	PE1
	Macrophage	TAM - FCN1	PE1
	Plasma	S04	PE2
	Acinar	S05	PE2
	NK/T cell	CD8 T cell Exhausted	PE2
	Mast	S02	PE2
	Plasma	S03	PE3
	Acinar	S03	PE3
	B cell	S01	PE3
	Endothelial	S04	PE3
	Plasma	S05	PE4
	Fibroblast	iCAF	PE4
	Mast	S04	PE4
	B cell	S07	PE4
	Platelets	S01	PE4
	Endothelial	S05	PE4
	Macrophage	TAM - C1QC	PE4
	Malignant	Basal	PE5
	Acinar	S06	PE5
	NK/T cell	CD8 T cell	PE5
	Fibroblast	myCAF	PE5
	Stellate	S02	PE5
	Macrophage	TAM - SPP1	PE5
	Malignant	Classical	PE6
	NK/T cell	CD4 T cell	PE6
	Stellate	S01	PE6
	Acinar	S04	PE7
	B cell	S06	PE7
	Endothelial	S01	PE7
	NK/T cell	NK	PE8
	B cell	S05	PE8
	Endothelial	S03	PE8
	NK/T cell	Treg	PE9
	Mast	S03	PE9
	B cell	S04	PE9

[truncated: 5 more sheets: Table S10, Table S11, Table S12, Table S13, Table S14]
